# Supplementary material for: Transcriptomic Analysis to Unravel Potential Pathways and Genes Involved in Pecan (Carya illinoinensis) Resistance to Pestalotiopsis microspora
Source: Int J Mol Sci. 2022 Oct 1;23(19):11621. doi: 10.3390/ijms231911621 (PMC9570006; doi:10.3390/ijms231911621)
Supplement: Supplementary file 1 [file ijms-23-11621-s001.zip]

Archive with 1 entries (1 files):
- ijms-1916714-supplementary.xlsx
