# Supplementary material for: Transcriptomic Analysis to Unravel Potential Pathways and Genes Involved in Pecan (Carya illinoinensis) Resistance to Pestalotiopsis microspora
Source: Int J Mol Sci. 2022 Oct 1;23(19):11621. doi: 10.3390/ijms231911621 (PMC9570006; doi:10.3390/ijms231911621)
Supplement: Supplementary file 1 [file ijms-23-11621-s001.zip › ijms-1916714-supplementary.xlsx]

## Sheet: Table S1
Table S1. Differentially expressed genes in plant–pathogen interaction pathways.
Gene ID	FPKM-M	FPKM-W	FPKM-X4	log2(X4/M)	Pvalue(M-vs-X4)	log2(M/W)	Pvalue(W-vs-M)	log2(X4/W)	Pvalue(W-vs-X4)	Description	Qvalue(W-vs-X4)	Pvalue(W-vs-X4)	Description
LOC122282705	38.3367	13.8933	45.7167	0.264621	0.518972	0.182505	1.06082	0.00880711	0.000880402	1.37527	2.81e-05	3.16e-06	28 kDa ribonucleoprotein, chloroplastic-like
LOC122298289	2.34667	0.0533333	2.30333	-0.0669084	0.979522	0.931804	3.79839	0.0058086	0.000507004	4.75445	1.67e-06	1.34e-07	28S ribosomal RNA
LOC122312212	0.02	0.266667	0.0466667	0.304747	0.905689	0.708195	-2.96219	0.0415488	0.00757133	-2.12721	0.209262	0.113229	28S ribosomal RNA
LOC122278055	15.3533	3.95333	22.4967	0.53515	0.543031	0.199363	1.5167	0.0493571	0.00963005	2.1691	6.36e-06	5.95e-07	29 kDa ribonucleoprotein A, chloroplastic-like
LOC122309351	297.367	2143.96	0.196667	-4.94613	6.66e-06	1.36e-07	-2.80154	0.0154222	0.00188634	-12.7509	4.45e-46	4.28e-49	allene oxide cyclase 4, chloroplastic-like
LOC122277773	6.36667	1.63	14.8567	1.21463	0.00673878	0.000417502	1.49369	0.0133151	0.00153291	2.81079	5.92e-14	1.04e-15	BAG family molecular chaperone regulator 5, mitochondrial
LOC122300583	4.97	16.7867	3.74667	-0.387234	0.703212	0.347067	-2.04484	0.00667662	0.000615955	-2.46317	3.95e-05	4.64e-06	BAG-associated GRAM protein 1-like
LOC122309279	112.05	5.24	75.3867	-0.412742	0.884288	0.632454	3.06417	0.0308209	0.004985	3.21793	0.00792861	0.00212422	basic form of pathogenesis-related protein 1-like
LOC122310377	28.1333	48.0567	18.58	-0.574108	0.130284	0.0202228	-1.21568	0.0207158	0.00282324	-1.76603	1.09e-05	1.09e-06	BRASSINOSTEROID INSENSITIVE 1-associated receptor kinase 1-like
LOC122317849	15.8833	40.47	18.2233	0.252325	0.806645	0.482825	-1.74135	0.0361879	0.00623226	-1.50683	0.0452538	0.017248	calcium-binding protein CP1
LOC122288926	2.41333	26.8633	0.67	-1.66526	0.0446517	0.00465623	-3.63158	7.65e-06	1.4e-07	-5.52268	5.27e-16	7.15e-18	calcium-dependent protein kinase 10-like
LOC122314867	38.5567	73.0633	39.6067	0.0427677	0.933937	0.816991	-1.36238	0.0019207	0.000119513	-1.28954	0.00126788	0.000249571	calcium-dependent protein kinase 11-like
LOC122319106	14.5567	26.5033	18.1133	0.309879	0.457937	0.144973	-1.29152	0.0215289	0.00305573	-0.958094	0.0590867	0.0237711	calcium-dependent protein kinase 16
LOC122277481	1.1	7.18333	1.97	0.748623	0.574325	0.223425	-2.94337	0.000736757	3.54e-05	-2.21093	0.0117835	0.00343154	calcium-dependent protein kinase 26-like
LOC122315710	1.80667	4.71333	4.07333	1.16317	0.00120458	5.29e-05	-1.80244	3.98e-07	4.51e-09	-0.594933	0.108864	0.0502741	calcium-dependent protein kinase 29
LOC122278960	9.55333	2.15333	11.28	0.221395	0.853235	0.576063	1.6493	0.0137596	0.00160812	1.97606	4.86e-08	2.69e-09	calcium-dependent protein kinase 2-like
LOC122281748	26.23	48.7067	24.9967	-0.0750647	0.9296	0.807113	-1.32068	9.39e-06	1.81e-07	-1.35067	0.00201499	0.000425744	calcium-dependent protein kinase 2-like
LOC122279802	12.1967	48.0233	8.97667	-0.429541	0.314377	0.0770406	-2.29734	0.0033518	0.000245171	-2.74506	6.78e-05	8.61e-06	calcium-dependent protein kinase 8-like
LOC122315292	0.68	10.4367	0.03	-2.0565	0.191046	0.0351566	-3.35823	0.012461	0.0014032	-6.72173	1.04e-06	7.8e-08	calmodulin-like protein 11
LOC122293260	0.193333	1.11333	0.27	0.316622	0.905689	0.725919	-2.56266	0.00927382	0.000943079	-2.27779	0.00431399	0.00103928	calmodulin-like protein 3
LOC122280806	24.0467	39.85	26.2067	0.0779935	0.88608	0.647256	-1.16065	0.00422751	0.00033527	-1.05247	0.00237922	0.000517667	CBS domain-containing protein CBSCBSPB5-like
LOC122311452	4.57667	16.6833	3.96	-0.189811	0.839249	0.549252	-2.25761	0.000256939	9.27e-06	-2.45886	1.1e-06	8.36e-08	CDPK-related kinase 4-like
LOC122282072	13.0733	26.1533	12.35	-0.078121	0.929194	0.805943	-1.4244	0.0191338	0.00253566	-1.49039	0.00119328	0.000232431	cold-responsive protein kinase 1
LOC122279093	5.73	19.2	3.67	-0.723131	0.50614	0.173951	-2.17783	0.0254697	0.00385433	-3.01153	6.61e-05	8.37e-06	cold-responsive protein kinase 1-like
LOC122281886	18.1033	42	10.2433	-0.77991	0.0923695	0.0123352	-1.62222	0.0187156	0.00245133	-2.40772	4.7e-06	4.24e-07	cold-responsive protein kinase 1-like
LOC122302283	2.62667	39.41	0.0666667	-4.34625	3.05e-07	4.59e-09	-3.98242	5.29e-06	9.07e-08	-8.99935	1.35e-25	6.13e-28	cold-responsive protein kinase 1-like
LOC122302288	0.776667	4.21	1.24333	0.61704	0.696047	0.338088	-2.67032	0.0033048	0.000240401	-2.14451	8.58e-05	1.13e-05	cold-responsive protein kinase 1-like
LOC122299775	5.82667	53.7467	2.81	-0.934531	0.391221	0.110204	-3.38758	4.03e-05	1.02e-06	-4.56064	3.26e-16	4.34e-18	cyclic nucleotide-gated ion channel 1-like
LOC122313427	6.98	83.8933	1.78667	-1.52869	0.249006	0.0532983	-3.17263	0.0190024	0.0025074	-5.52109	1.7e-08	8.48e-10	cyclic nucleotide-gated ion channel 1-like
LOC122313443	3.91	8.57	6.17	0.641406	0.238784	0.0495699	-1.56412	0.00033022	1.28e-05	-0.888116	0.000419685	6.95e-05	cyclic nucleotide-gated ion channel 1-like
LOC122281806	11.8667	0.946667	10.07	-0.229033	0.811745	0.500811	2.90329	0.000867555	4.34e-05	2.85665	0.000170053	2.46e-05	cyclic nucleotide-gated ion channel 4
LOC122307932	6.83	1.57	6.92667	0.00693368	0.999749	0.98459	1.68572	0.00431436	0.00034438	1.77351	1.2e-05	1.2e-06	disease resistance protein At4g27190-like
LOC122312699	2.73667	5.97333	1.97667	-0.400352	0.741483	0.391885	-1.52074	0.00661106	0.000607687	-1.9419	6.19e-11	1.88e-12	disease resistance protein At4g27190-like
LOC122318465	20.8067	0.99	0.79	-3.24705	0.00495203	0.000285878	3.37387	0.0033596	0.000246193	-0.647414	0.366048	0.232266	disease resistance protein At4g27190-like
LOC122319132	2.00333	0.0866667	0.96	-0.90625	0.570951	0.220836	3.48842	0.0035236	0.00026259	3.09641	1.49e-06	1.18e-07	disease resistance protein At4g27190-like
LOC122277225	1.46	0	0.813333	-0.68616	0.698033	0.340121	3.95582	0.00711151	0.000665869	4.13642	0.0153351	0.00469935	disease resistance protein Pikm1-TS-like
LOC122295799	0.473333	2.74333	0.14	-1.46588	0.243031	0.0509431	-2.38576	0.046569	0.00889788	-4.04025	0.000532731	9.13e-05	disease resistance protein Roq1-like
LOC122297215	0.74	5.13333	0.896667	0.377732	0.852381	0.568474	-2.9811	1.43e-06	2.08e-08	-2.51156	0.00212048	0.000452227	disease resistance protein Roq1-like
LOC122281973	1.11333	3.79667	2.02667	0.85658	0.0331328	0.00316853	-2.17102	0.00040406	1.64e-05	-1.31718	0.021319	0.00695046	disease resistance protein RPM1-like
LOC122282392	0.0133333	0.15	0.0266667	0.272315	0.90595	0.755995	-2.87523	0.0432853	0.00801569	-2.56416	0.0470704	0.0181106	disease resistance protein RPM1-like
LOC122300288	0.613333	9.68333	0.213333	-1.32286	0.20667	0.0396644	-4.18628	2.42e-11	1.05e-13	-5.64371	4.32e-17	5.17e-19	disease resistance protein RPM1-like
LOC122295448	0.513333	3.5	1.80667	1.75631	0.0275459	0.00248018	-2.66595	6.14e-05	1.66e-06	-0.801723	0.154644	0.077645	disease resistance protein RPV1-like
LOC122295898	0.193333	0.82	0.813333	1.6715	0.204053	0.0389302	-2.27804	0.0340771	0.00574971	-0.3925	0.733043	0.604512	disease resistance protein RPV1-like
LOC122295451	0.19	1.99667	0.346667	0.714569	0.712951	0.35759	-3.23319	0.00404751	0.00031569	-2.75445	0.00029597	4.64e-05	disease resistance protein RUN1-like
LOC122296283	11.9467	2.62	0.85	-3.48808	6.47e-10	5.66e-12	1.65243	0.0446436	0.00835718	-1.86914	0.00892341	0.00245145	disease resistance protein RUN1-like
LOC122297372	5.22667	12.01	0.25	-4.56293	1.08e-32	5.22e-36	-1.62653	3.3e-08	2.8e-10	-6.25044	3.87e-59	1.93e-62	disease resistance protein RUN1-like
LOC122299130	66.29	14.32	89.1767	0.734386	0.0268342	0.00239734	1.82541	0.00012084	3.72e-06	2.62023	5.99e-10	2.22e-11	disease resistance protein RUN1-like
LOC122318408	5.81333	9.15333	4.68333	-0.301132	0.601737	0.24727	-1.08868	0.00457928	0.000373251	-1.36085	1.94e-05	2.07e-06	disease resistance RPP13-like protein 4
LOC122295675	0.49	3.53333	0	-3.98485	0.00049846	1.87e-05	-2.91242	0.00103278	5.41e-05	-8.48293	2.51e-11	7.06e-13	disease resistance-like protein DSC1
LOC122307746	4.24	8.34667	5.58	0.383471	0.616905	0.2601	-1.32234	0.00827664	0.000809152	-0.907683	0.0109454	0.00312461	DNA (cytosine-5)-methyltransferase DRM2-like
LOC122300890	3.89667	44.68	0.836667	-1.75654	0.147629	0.0241381	-3.34139	0.000546214	2.41e-05	-5.77879	2.29e-26	1e-28	dormancy-associated protein homolog 4-like
LOC122290490	0.366667	35.6933	0.276667	-0.234202	0.927935	0.802419	-5.32165	1.68e-05	3.52e-07	-6.40554	4.47e-08	2.47e-09	EP1-like glycoprotein 2
LOC122288813	1.33667	160.453	0.593333	-0.799072	0.727653	0.374181	-5.19147	7.79e-05	2.2e-06	-7.3563	1.31e-10	4.25e-12	epidermis-specific secreted glycoprotein EP1-like
LOC122277567	0.0233333	0.87	0.206667	1.27973	0.528319	0.189142	-3.66578	0.0119346	0.00132549	-2.23115	0.0962173	0.0431566	ethylene-response factor C3-like
LOC122305319	0.0333333	3.27333	0	-0.127923	0.905689	0.746121	-4.16152	0.00472315	0.00038926	-5.87967	0.000248283	3.8e-05	ethylene-responsive transcription factor ERF098-like
LOC122308093	0	1.50333	0.0566667	0.472491	0.808765	0.492944	-4.82188	0.000505166	2.17e-05	-4.24193	0.0010555	0.000201007	ethylene-responsive transcription factor ERF098-like
LOC122305446	19.9633	30.5767	15.0667	-0.391495	0.272394	0.0617224	-1.03676	0.00224462	0.000146319	-1.39224	1.96e-05	2.1e-06	F-box protein At3g07870
LOC122304047	4.9	0.966667	2.74667	-0.795271	0.162038	0.0277448	1.84728	0.00108506	5.74e-05	1.10943	0.0216877	0.00709945	F-box/kelch-repeat protein At3g23880-like
LOC122284433	15.62	43.89	15.2633	-0.0218463	0.988516	0.952548	-1.88009	0.00018577	6.21e-06	-1.89913	4.26e-13	8.55e-15	glycerol kinase
LOC122292631	5.24333	1.52	4.71	-0.147616	0.869906	0.607608	1.33474	0.00334045	0.000244032	1.24509	2.99e-06	2.58e-07	GTP-binding protein BRASSINAZOLE INSENSITIVE PALE GREEN 2, chloroplastic
LOC122303875	2.59	8.49	2.26	-0.193075	0.895327	0.672881	-2.00107	0.027023	0.00416653	-2.24824	0.00164499	0.000335975	G-type lectin S-receptor-like serine/threonine-protein kinase At2g19130
LOC122313933	15.7367	58.1633	11.47	-0.413318	0.647599	0.288438	-2.20788	0.0138783	0.00162758	-2.68234	0.000290537	4.54e-05	G-type lectin S-receptor-like serine/threonine-protein kinase At5g24080
LOC122304126	4.60333	17.2	6.87667	0.501245	0.769092	0.430532	-2.09078	0.0440819	0.00821947	-1.68824	0.0131719	0.00392236	G-type lectin S-receptor-like serine/threonine-protein kinase LECRK1
LOC122306873	1.61	6.2	0.71	-1.10475	0.124423	0.0188618	-2.33647	0.000157475	5.09e-06	-3.45806	7.42e-08	4.29e-09	G-type lectin S-receptor-like serine/threonine-protein kinase LECRK1
LOC122308176	0.656667	2.68667	0.423333	-0.595541	0.694805	0.336121	-2.32685	3.5e-05	8.52e-07	-2.99589	1.96e-10	6.65e-12	G-type lectin S-receptor-like serine/threonine-protein kinase LECRK1
LOC122294021	1.04	10.71	0.0933333	-2.19767	0.123499	0.0186435	-3.05665	0.0191729	0.00254246	-6.55697	2.37e-10	8.15e-12	G-type lectin S-receptor-like serine/threonine-protein kinase LECRK3
LOC122294022	3.43667	9.09	3.70667	0.117943	0.908805	0.761674	-1.80721	0.00186077	0.000114287	-1.69207	5.29e-07	3.72e-08	G-type lectin S-receptor-like serine/threonine-protein kinase LECRK3
LOC122309102	1.36667	4.69333	1.02333	-0.361961	0.743921	0.394684	-2.07314	0.025854	0.00393592	-2.4905	0.00185236	0.000385457	G-type lectin S-receptor-like serine/threonine-protein kinase LECRK4
LOC122275368	0.343333	0	0.283333	-0.225932	0.911289	0.766766	3.67882	0.0158876	0.0019598	4.46801	0.00698186	0.0018291	G-type lectin S-receptor-like serine/threonine-protein kinase SD2-5
LOC122283793	1.40333	0.333333	1.22667	-0.192625	0.876735	0.619581	1.58656	0.0192536	0.00255677	1.47129	0.0120057	0.00352132	G-type lectin S-receptor-like serine/threonine-protein kinase SD2-5
LOC122281541	0.566667	0.0466667	1.08	0.863487	0.250694	0.0538515	2.85884	0.0109266	0.00118235	4.03906	1.95e-06	1.6e-07	heat shock protein 83-like
LOC122279915	19.1633	68.66	10.21	-0.746262	0.557612	0.209991	-2.11449	0.0449062	0.00843499	-2.95056	0.00201214	0.000424916	heavy metal-associated isoprenylated plant protein 16-like
LOC122302828	10.03	21.2167	11.4133	0.076183	0.943032	0.83823	-1.42766	0.0248298	0.00370393	-1.33744	0.00662681	0.00172311	LEAF RUST 10 DISEASE-RESISTANCE LOCUS RECEPTOR-LIKE PROTEIN KINASE-like 1.3
LOC122296083	0.133333	0.853333	0.07	-0.589159	0.828815	0.528669	-2.84309	0.0106223	0.00113408	-3.85699	8.71e-05	1.14e-05	LEAF RUST 10 DISEASE-RESISTANCE LOCUS RECEPTOR-LIKE PROTEIN KINASE-like 2.1
LOC122307990	1.18333	3.07	0.81	-0.498242	0.74595	0.396768	-1.75544	0.0112911	0.00123619	-2.26045	0.00163655	0.000333978	LEAF RUST 10 DISEASE-RESISTANCE LOCUS RECEPTOR-LIKE PROTEIN KINASE-like 2.1
LOC122280990	3.02	8.00333	4.82333	0.660553	0.577113	0.225731	-1.77255	0.0244605	0.00362275	-1.11423	0.016872	0.00526325	LEAF RUST 10 DISEASE-RESISTANCE LOCUS RECEPTOR-LIKE PROTEIN KINASE-like 2.2
LOC122280777	2.96667	6.72	3.43333	0.21183	0.88659	0.656314	-1.56873	0.0261608	0.00399933	-1.35991	0.00273311	0.000606551	LEAF RUST 10 DISEASE-RESISTANCE LOCUS RECEPTOR-LIKE PROTEIN KINASE-like 2.3
LOC122302829	5.29	12.8567	4.16333	-0.305304	0.801707	0.475637	-1.67186	0.0293367	0.00464922	-2.00859	0.000158511	2.27e-05	LEAF RUST 10 DISEASE-RESISTANCE LOCUS RECEPTOR-LIKE PROTEIN KINASE-like 2.5
LOC122311779	4.03	36.2767	1.04333	-1.56654	0.219741	0.043489	-2.92114	0.0231513	0.00335575	-4.95558	5.81e-06	5.38e-07	leucine-rich repeat protein 1-like
LOC122299086	4.93	1.45333	3.31333	-0.562635	0.312932	0.0765202	1.27917	0.0309915	0.00502822	0.776383	0.10456	0.0478285	leucine-rich repeat protein soc-2 homolog
LOC122302347	5.54	15.0267	5.63333	0.0384881	0.969286	0.906428	-1.85703	2.53e-06	3.95e-08	-1.78494	8.46e-06	8.18e-07	leucine-rich repeat receptor-like protein kinase PXC2
LOC122277443	4.07333	8.16667	14.1167	1.72864	0.000542656	2.07e-05	-1.38773	0.01881	0.00247279	0.407591	0.349742	0.218641	LRR receptor-like serine/threonine-protein kinase EFR
LOC122277707	0.13	1.79667	3.58	4.09399	2.96e-06	5.58e-08	-3.01488	0.0479252	0.00923062	0.542483	0.675643	0.533367	LRR receptor-like serine/threonine-protein kinase EFR
LOC122278342	3.31667	11.58	6.58667	0.953866	0.280294	0.0644823	-2.16138	0.00468092	0.000384522	-1.20628	0.0272503	0.00936524	LRR receptor-like serine/threonine-protein kinase ERECTA
LOC122310044	0.416667	10.2667	0	-1.18864	0.524908	0.186636	-4.27519	3.45e-05	8.33e-07	-7.85172	1.11e-09	4.31e-11	LRR receptor-like serine/threonine-protein kinase GSO2
LOC122300991	3.77	22.59	9.54	1.32794	0.106177	0.0150659	-2.6755	0.0276091	0.00428471	-1.5457	0.216451	0.118339	LRR receptor-like serine/threonine-protein kinase IOS1
LOC122281448	9.31333	15.54	8.93333	-0.0444664	0.955671	0.870999	-1.18334	0.00360403	0.000271004	-1.19439	0.00237269	0.000515779	L-type lectin-domain containing receptor kinase S.1-like
LOC122279889	2.29667	15.5733	1.98	-0.184867	0.90741	0.759164	-2.9203	0.00214248	0.000137791	-3.29731	4.12e-07	2.84e-08	L-type lectin-domain containing receptor kinase VII.1-like
LOC122303782	13.29	53.6033	10.7467	-0.254467	0.848478	0.56245	-2.25545	0.0262905	0.00402181	-2.60465	0.00221344	0.000475137	lysM domain receptor-like kinase 3
LOC122306894	0.153333	1.26	0.243333	0.537358	0.824913	0.523428	-2.92497	0.0187239	0.0024543	-2.5643	0.0221321	0.00727871	lysM domain receptor-like kinase 3
LOC122306789	3.06667	17.3	1.85	-0.666999	0.498297	0.169318	-2.72742	0.00345163	0.000256183	-3.4845	2.92e-05	3.3e-06	lysM domain receptor-like kinase 4
LOC122314471	3.73	0.346667	8.07667	1.05745	0.142762	0.02295	2.55487	0.0289477	0.00457411	3.88419	2.86e-05	3.22e-06	lysM domain-containing GPI-anchored protein 1-like
LOC122306062	1.44667	2.92	0.946667	-0.580826	0.435322	0.132229	-1.42897	6.49e-06	1.15e-07	-1.98764	3.23e-07	2.18e-08	MDIS1-interacting receptor like kinase 2-like
LOC122277568	3.93	29.4767	2.74	-0.408293	0.856842	0.58497	-2.77914	0.0286186	0.00450482	-3.56408	0.000308743	4.87e-05	pathogenesis-related genes transcriptional activator PTI5-like
LOC122309072	126.27	399.8	39.7267	-1.53014	0.000164725	5.14e-06	-1.94156	0.0151288	0.00183419	-3.48767	2.76e-08	1.46e-09	pathogenesis-related protein 1-like
LOC122309141	1195.78	6440.34	59.6933	-2.92554	0.0149821	0.0011282	-2.44649	0.0360028	0.00618452	-6.60143	5.71e-14	1e-15	pathogenesis-related protein 1-like
LOC122309453	8.69333	317.677	0	-5.11658	1.22e-06	2.12e-08	-4.71282	9.88e-06	1.91e-07	-12.9352	1.46e-36	2.56e-39	pathogenesis-related protein 1-like
LOC122310856	463.777	142.85	405.91	-0.164496	0.7471	0.398513	1.27141	8.15e-05	2.32e-06	1.15429	2.78e-06	2.37e-07	PI-PLC X-box domain-containing protein DDB_G0293730
LOC122304014	1.7	0.07	3.84667	1.13052	0.172814	0.0303548	3.16484	0.0171223	0.00217536	4.87608	1.62e-06	1.3e-07	pollen-specific leucine-rich repeat extensin-like protein 1
LOC122278954	0.386667	19.79	3.63333	3.00365	9.06e-07	1.52e-08	-4.53339	0.000622453	2.85e-05	-2.47567	0.0822106	0.0356954	polygalacturonase inhibitor
LOC122306960	1.53	7.96	3.26667	0.906976	0.571662	0.221387	-2.31418	0.0390441	0.00695624	-1.45239	0.113835	0.0532155	probable calcium-binding protein CML41
LOC122303101	9.89667	41.7667	3.07	-1.5084	0.0871919	0.0114016	-2.35043	0.00903226	0.000912144	-4.00542	1.07e-07	6.45e-09	probable calcium-binding protein CML45
LOC122291228	1.78	36.7267	0.61	-1.28262	0.30234	0.0726526	-4.44669	1.01e-08	7.47e-11	-6.13757	3.89e-28	1.47e-30	probable calcium-binding protein CML48
LOC122296033	9.40667	38.7667	10.6233	-0.189939	0.836687	0.540524	-2.39283	0.000620494	2.83e-05	-2.60685	1.05e-05	1.05e-06	probable cyclic nucleotide-gated ion channel 20, chloroplastic
LOC122319395	1.17667	0.0933333	1.56333	0.366724	0.80672	0.483201	2.91695	0.00225789	0.00014726	3.5874	1.15e-08	5.51e-10	probable disease resistance protein At1g58602
LOC122299081	5.4	1.34	3.35667	-0.695621	0.31197	0.0761915	1.56842	0.00814276	0.000793328	0.928358	0.0387036	0.0142814	probable disease resistance protein At4g27220
LOC122306262	2.51	0.626667	1.30667	-0.899445	0.0923695	0.0123547	1.54038	0.00690343	0.00064253	0.692437	0.105749	0.0485232	probable disease resistance protein At5g66900
LOC122306321	6.04	1.10667	1.49667	-1.81188	1.03e-06	1.75e-08	1.82812	0.0103479	0.0010947	0.106962	0.895916	0.848082	probable disease resistance protein At5g66900
LOC122298382	0.916667	2.35	1.24667	0.422818	0.785028	0.451808	-1.72357	0.0433727	0.00804065	-1.32563	0.00659214	0.001713	probable disease resistance RPP8-like protein 2
LOC122276129	15.6167	2.07333	17.9633	0.202082	0.778098	0.443375	2.18484	0.0307244	0.00496001	2.52287	0.00654252	0.00169769	probable inactive leucine-rich repeat receptor-like protein kinase At3g03770
LOC122275475	8.77333	32.2567	5.6	-0.672806	0.141603	0.0227194	-2.076	8.7e-09	6.37e-11	-2.73965	1.24e-24	6.13e-27	probable LRR receptor-like serine/threonine-protein kinase At1g07650
LOC122309870	0.456667	0.06	0.286667	-0.598508	0.665864	0.305893	2.26945	0.0218495	0.0031179	1.78991	0.0620481	0.0252735	probable LRR receptor-like serine/threonine-protein kinase At1g14390
LOC122313901	20.9067	2.95667	17.37	-0.261971	0.692343	0.332787	2.10604	0.0430147	0.0079468	2.01221	0.032387	0.0115099	probable LRR receptor-like serine/threonine-protein kinase At1g14390
LOC122275635	14.9767	32.14	13.9367	-0.0688158	0.940177	0.830987	-1.483	0.000955348	4.93e-05	-1.53424	1.36e-13	2.52e-15	probable LRR receptor-like serine/threonine-protein kinase At1g56130
LOC122300538	0.5	15.63	1.45	1.29345	0.247086	0.0525758	-4.82211	6.14e-08	5.59e-10	-3.74107	5.39e-09	2.45e-10	probable LRR receptor-like serine/threonine-protein kinase At1g67720
LOC122310488	32.2567	6.74333	23.8067	-0.407161	0.533643	0.193293	1.68237	0.0428173	0.00789595	1.38551	0.0452764	0.0172611	probable LRR receptor-like serine/threonine-protein kinase At1g67720
LOC122276444	1.80333	8.53667	1.49	-0.271339	0.730699	0.378575	-2.53422	0.00322185	0.00023242	-2.85369	0.000230925	3.5e-05	probable LRR receptor-like serine/threonine-protein kinase At3g47570
LOC122278341	4.44667	17.3033	4.81	0.121195	0.93829	0.827569	-2.29197	0.00254151	0.00017088	-2.22508	1.51e-05	1.57e-06	probable LRR receptor-like serine/threonine-protein kinase At3g47570
LOC122295924	4.61667	162.61	1.66	-0.896094	0.515616	0.180244	-5.31782	2.43e-11	1.06e-13	-6.72812	3.78e-57	2.13e-60	probable LRR receptor-like serine/threonine-protein kinase At3g47570
LOC122307603	5.96333	19.4033	5.23667	-0.139649	0.927935	0.802955	-2.04172	0.0165647	0.00207518	-2.25379	0.000270949	4.2e-05	probable LRR receptor-like serine/threonine-protein kinase At3g47570
LOC122312010	0.376667	1.04667	0.44	0.222875	0.905689	0.702579	-1.82541	0.0267319	0.00411187	-1.61706	0.0138349	0.00415425	probable LRR receptor-like serine/threonine-protein kinase At3g47570
LOC122316548	1.70333	0.37	0.79	-1.02849	0.18243	0.0328729	1.64972	0.0206941	0.00281819	0.669502	0.195363	0.10384	probable LRR receptor-like serine/threonine-protein kinase At4g36180
LOC122309074	12.7233	0.743333	15.4233	0.262075	0.85729	0.585504	2.91873	0.023711	0.00347352	3.54418	0.00203441	0.000430699	probable LRR receptor-like serine/threonine-protein kinase At4g37250
LOC122311723	17.7433	5.56	21.8833	0.318195	0.49395	0.166767	1.20428	0.046059	0.0087459	1.58064	0.00316382	0.000720173	probable LRR receptor-like serine/threonine-protein kinase IRK
LOC122314736	1.35333	6.13	1.69333	0.320548	0.843191	0.554299	-2.50405	0.000491308	2.09e-05	-2.23815	1.16e-08	5.59e-10	probable LRR receptor-like serine/threonine-protein kinase RKF3
LOC122314983	0.44	3.36	0.553333	0.281636	0.88608	0.65053	-2.96411	0.0071117	0.000666124	-2.88261	0.0018214	0.000377565	probable LRR receptor-like serine/threonine-protein kinase RKF3
LOC122307686	15.3733	4.84333	11.73	-0.365926	0.60588	0.251035	1.19542	0.0365409	0.00632372	0.885433	0.0348194	0.0125674	probable L-type lectin-domain containing receptor kinase VII.2
LOC122298671	0.19	10.06	0.0966667	-0.640915	0.808765	0.490285	-4.27539	0.00223884	0.00014576	-5.97874	3.41e-06	2.98e-07	probable receptor-like protein kinase At1g11050
LOC122309099	13.0033	27.5867	11.0867	-0.209428	0.776681	0.440945	-1.51414	0.00433339	0.000347042	-1.70589	6.32e-05	7.94e-06	probable receptor-like protein kinase At1g11050
LOC122276649	9.29	1.54667	8.82333	-0.0759849	0.88608	0.648737	2.10607	0.000561819	2.51e-05	2.11254	0.000125104	1.73e-05	probable receptor-like protein kinase At1g30570
LOC122284905	1.50333	0.133333	0.566667	-1.26985	0.164896	0.0283331	2.49796	0.049383	0.00963744	1.49739	0.26819	0.15495	probable receptor-like protein kinase At1g80640
LOC122315747	12.2	3.58333	11.7933	-0.0142842	0.993479	0.964549	1.26138	0.0257032	0.00390433	1.31887	8.04e-05	1.04e-05	probable receptor-like protein kinase At1g80640
LOC122317871	21.0233	2.37667	9.23667	-1.18259	0.00027262	9.24e-06	2.34537	0.0327036	0.0054257	1.4213	0.19354	0.102653	probable receptor-like protein kinase At1g80640
LOC122316667	33.7467	8.84667	24.1733	-0.472819	0.0347175	0.00337079	1.47815	6.23e-05	1.69e-06	1.05802	0.00132043	0.000261536	probable receptor-like protein kinase At2g42960
LOC122290392	2.84	0.68	4.97667	0.810519	0.0151232	0.00114162	1.60853	0.00331352	0.000241147	2.48589	1.16e-08	5.61e-10	probable receptor-like protein kinase At4g10390
LOC122317017	0.793333	0.126667	0.533333	-0.538546	0.554614	0.207709	1.95828	0.0450977	0.00849065	1.54793	0.101582	0.0460686	probable receptor-like protein kinase At5g18500
LOC122306984	0.106667	1.94333	0.02	-0.932509	0.692999	0.334004	-3.39423	0.0157926	0.00194225	-5.76619	6.82e-06	6.43e-07	probable receptor-like protein kinase At5g20050
LOC122304907	4.54333	10.4533	2.49667	-0.813977	0.148724	0.0244518	-1.60835	0.000506665	2.18e-05	-2.43845	2.56e-23	1.38e-25	probable receptor-like protein kinase At5g24010
LOC122310818	26.2067	9.36	24.4267	-0.0889018	0.902054	0.683326	1.03458	0.00172743	0.000103947	0.992635	1.19e-06	9.12e-08	probable receptor-like protein kinase At5g24010
LOC122297472	0.85	3.36	1.36	0.637898	0.604719	0.249873	-2.0684	0.0445603	0.0083371	-1.50789	0.0737584	0.0312573	probable receptor-like serine/threonine-protein kinase At5g57670
LOC122309139	0.0966667	0.383333	0.74	2.21472	0.0684244	0.00814837	-2.16525	0.044227	0.00825542	0.470849	0.730947	0.602032	probable receptor-like serine/threonine-protein kinase At5g57670
LOC122296342	13.6767	2.02667	14.51	0.0898148	0.905689	0.718927	2.29326	3.76e-06	6.17e-08	2.45839	7.02e-09	3.24e-10	probable serine/threonine-protein kinase At1g01540
LOC122299462	15.08	2.42333	25.9567	0.77936	0.00708047	0.000443898	2.07197	0.00223884	0.000145792	2.93953	1.41e-07	8.74e-09	probable serine/threonine-protein kinase At1g01540
LOC122305479	36.78	2.95	32.9733	-0.146834	0.813651	0.503828	2.71739	0.0179591	0.00232993	2.81653	0.0086953	0.00237762	probable serine/threonine-protein kinase At1g01540
LOC122318260	5.20667	9.05333	4.74	-0.172013	0.795205	0.465232	-1.25779	0.000126728	3.94e-06	-1.39895	1.85e-07	1.18e-08	probable serine/threonine-protein kinase PBL21
LOC122315401	1.23	15.01	0.643333	-0.837001	0.529312	0.190133	-3.6413	0.000228374	8.01e-06	-4.79034	6.69e-10	2.51e-11	probable serine/threonine-protein kinase PBL26
LOC122276365	13.4433	20.3167	11.7333	-0.172762	0.852381	0.569722	-1.01998	0.0317159	0.00519047	-1.17154	2.03e-05	2.18e-06	probable serine/threonine-protein kinase PBL7
LOC122306639	2.87333	0.35	2.32667	-0.286739	0.793801	0.462795	2.50862	8.95e-05	2.61e-06	2.32976	1.11e-06	8.42e-08	probable serine/threonine-protein kinase PBL7
LOC122315843	9.22667	1.65667	4.95667	-0.853151	0.161034	0.0274928	1.90312	0.0246174	0.0036559	1.1631	0.105136	0.0481616	probable serine/threonine-protein kinase PBL7
LOC122275243	9.04	20.0967	6.47	-0.475331	0.492389	0.165868	-1.49315	0.00645242	0.000588337	-1.97049	1.56e-08	7.73e-10	probable WRKY transcription factor 14
LOC122294570	13.35	99.5333	9.7	-0.408668	0.707596	0.35215	-3.20843	6.21e-07	7.6e-09	-3.70431	2.7e-16	3.56e-18	probable WRKY transcription factor 25
LOC122302417	19.8233	97.37	23.1533	0.228959	0.790905	0.4589	-2.68797	3.29e-12	1.3e-14	-2.44	5.43e-15	8.21e-17	probable WRKY transcription factor 3
LOC122277262	15.17	134.86	14.9067	-0.0146828	0.995659	0.96976	-3.47027	9.27e-10	5.64e-12	-3.54758	8.69e-22	5.94e-24	probable WRKY transcription factor 31
LOC122278110	1.29333	18.12	0.88	-0.474944	0.808765	0.493511	-3.75147	0.000218606	7.61e-06	-4.47071	1.04e-06	7.82e-08	probable WRKY transcription factor 31
LOC122303793	1.96	7.78	1.58	-0.278064	0.848774	0.562914	-2.30741	6.1e-05	1.63e-06	-2.57961	1.08e-05	1.07e-06	probable WRKY transcription factor 31
LOC122306674	1.57667	18.9667	0.723333	-0.927063	0.521146	0.183634	-3.60612	0.000305812	1.16e-05	-4.93959	3.09e-12	7.33e-14	probable WRKY transcription factor 31
LOC122275049	3.56333	26.7367	2.25	-0.596021	0.60567	0.250853	-2.96268	0.00634795	0.000575531	-3.75386	3.99e-05	4.69e-06	probable WRKY transcription factor 33
LOC122279638	3.53333	21.47	2.40333	-0.50869	0.527091	0.188424	-2.94812	4.82e-06	8.14e-08	-3.48816	3.18e-09	1.38e-10	probable WRKY transcription factor 33
LOC122313356	6.15333	10.5	3.46667	-0.774441	0.144887	0.0235356	-1.20373	0.0171654	0.00218257	-1.97163	1.52e-07	9.46e-09	probable WRKY transcription factor 4
LOC122285405	13.7333	94.5767	16.9	0.261089	0.887124	0.657132	-2.92233	0.00409575	0.000320714	-2.81225	0.000936398	0.000175	probable WRKY transcription factor 40
LOC122288949	6.23333	21.9633	4.44333	-0.443834	0.600975	0.246617	-2.16571	0.0107413	0.00115544	-2.65563	0.000198888	2.94e-05	probable WRKY transcription factor 41
LOC122281864	4.48667	32.2433	0.263333	-2.85833	0.0159587	0.0012282	-2.86699	0.00873719	0.000869729	-6.84982	4.66e-15	6.97e-17	probable WRKY transcription factor 43
LOC122316646	6.05333	24.4867	3.99667	-0.552572	0.529352	0.190224	-2.39659	2.02e-08	1.65e-10	-2.92142	2.56e-08	1.34e-09	probable WRKY transcription factor 47
LOC122300351	11.3333	95.9833	7.68	-0.505	0.701685	0.345014	-3.31918	2.11e-06	3.23e-08	-4.00707	2.28e-46	2.12e-49	probable WRKY transcription factor 48
LOC122317817	12.2867	39.5633	13.26	0.138288	0.881804	0.62807	-2.089	6.86e-05	1.89e-06	-1.94282	9.86e-06	9.7e-07	probable WRKY transcription factor 48
LOC122297144	5.88667	11.0167	5.61	-0.0281208	0.992754	0.962606	-1.34857	0.00398136	0.000309272	-1.3044	0.119758	0.0565624	probable WRKY transcription factor 50
LOC122306748	3.25667	21.58	3.07	-0.0597502	0.985447	0.944461	-2.873	0.000137572	4.32e-06	-2.74783	0.023814	0.00794212	probable WRKY transcription factor 50
LOC122312917	1.27333	4.39667	0.53	-1.0972	0.307391	0.0744697	-2.06708	0.0496397	0.00971588	-3.32756	7.58e-05	9.77e-06	probable WRKY transcription factor 53
LOC122311694	2.36	3.92	3.35667	0.506421	0.510803	0.177049	-1.14822	0.0232349	0.0033755	-0.600997	0.0713917	0.0300126	probable WRKY transcription factor 57
LOC122274956	25.3233	103.837	10.9	-1.08764	0.189441	0.0346622	-2.34477	0.00123109	6.84e-05	-3.58777	2.78e-31	7.92e-34	probable WRKY transcription factor 65
LOC122305174	104.63	244.153	64.1167	-0.65774	0.128178	0.0197977	-1.64478	0.000167594	5.5e-06	-2.29943	6.11e-21	4.6e-23	probable WRKY transcription factor 7
LOC122306729	30.6167	150.843	9.04333	-1.60478	0.0203155	0.0016649	-2.59497	0.00049824	2.13e-05	-4.38989	6.29e-27	2.65e-29	probable WRKY transcription factor 75
LOC122309078	50.1933	351.21	25.8633	-0.861266	0.348529	0.0909071	-3.02639	0.000242165	8.61e-06	-4.05871	1.47e-13	2.73e-15	probable WRKY transcription factor 75
LOC122311109	0.0466667	0.616667	0	-1.13831	0.554378	0.207278	-3.57909	0.000621081	2.84e-05	-6.01157	4.72e-05	5.71e-06	probable WRKY transcription factor 9
LOC122313836	0.0233333	1.01667	0	-0.242213	0.885533	0.644282	-3.96326	0.00528799	0.000449664	-6.08845	8.29e-05	1.08e-05	probable WRKY transcription factor 9
LOC122279860	79.17	27.9133	66.5033	-0.23902	0.712951	0.35755	1.06801	0.00454507	0.0003693	0.875886	9.19e-05	1.22e-05	protein LIGHT-DEPENDENT SHORT HYPOCOTYLS 10-like
LOC122306642	19.7633	7.11333	13.2067	-0.561157	0.291186	0.068519	1.02242	0.00382099	0.000293991	0.500367	0.210625	0.114273	protein LIGHT-DEPENDENT SHORT HYPOCOTYLS 3-like
LOC122306726	1.82	0.0666667	8.85667	2.08451	0.00193005	9.13e-05	3.67235	0.000918511	4.67e-05	6.4557	9.91e-30	3.23e-32	protein LYK2-like
LOC122316092	5.25333	12.6967	3.74333	-0.479055	0.246341	0.0522772	-1.68372	0.00238694	0.000158162	-2.1415	1.31e-05	1.33e-06	protein LYK5-like
LOC122316093	14.2733	36.8367	7.48667	-0.913831	0.0384859	0.00386533	-1.72514	0.00110122	5.86e-05	-2.63052	7.7e-09	3.6e-10	protein LYK5-like
LOC122316339	6.92	24.1267	1.13	-2.30917	0.00402205	0.000219611	-2.17103	0.00142838	8.24e-05	-4.71481	3.61e-16	4.84e-18	protein LYK5-like
LOC122295516	9.63	21.45	6.44	-0.54734	0.623404	0.265758	-1.52539	0.0376632	0.0066065	-2.12651	2.67e-10	9.32e-12	protein PHLOEM PROTEIN 2-LIKE A8-like
LOC122279809	11.76	2.41667	9.92	-0.242379	0.720945	0.366734	1.7922	0.0154574	0.00189272	1.63924	0.0142727	0.00431318	protein STRUBBELIG-RECEPTOR FAMILY 3-like
LOC122279625	14.7167	2.51333	9.02	-0.690254	0.159428	0.0270374	2.0533	0.00308086	0.000219248	1.46051	0.00972127	0.0027158	protein STRUBBELIG-RECEPTOR FAMILY 7-like
LOC122300858	74.24	12.3733	39.5033	-0.894363	0.000422251	1.54e-05	2.03285	0.012698	0.00143544	1.27184	0.093343	0.0415763	protein STRUBBELIG-RECEPTOR FAMILY 7-like
LOC122279200	25.1667	3.33	24.99	-0.01023	0.997785	0.974555	2.30365	0.0061483	0.000550902	2.43088	0.000458576	7.69e-05	protein STRUBBELIG-RECEPTOR FAMILY 8-like
LOC122316858	0.5	25.8433	0.483333	-0.00120192	0.999768	0.999018	-4.50585	0.000649125	3.01e-05	-5.11827	0.000106139	1.44e-05	putative calcium-binding protein CML19
LOC122285483	0.79	0.12	0.616667	-0.342225	0.795205	0.465229	2.14798	0.00573182	0.000498714	1.87771	0.022966	0.00761623	putative cyclic nucleotide-gated ion channel 8
LOC122299689	3.45333	5.85333	1.58333	-1.07348	0.0395158	0.00399707	-1.18303	0.014063	0.00165728	-2.27294	4.93e-26	2.19e-28	putative disease resistance protein At1g50180
LOC122296946	0	0.256667	0.0233333	0.420386	0.823249	0.521142	-4.52112	0.00152054	8.87e-05	-2.92687	0.0573797	0.0229207	putative disease resistance protein At4g19050
LOC122315031	23.22	3.91	27.2467	0.203869	0.88608	0.647555	1.94069	0.0465687	0.00889428	2.29595	0.00296057	0.000665775	putative kinase-like protein TMKL1
LOC122275045	1.84	10.7733	2.56667	0.451188	0.556678	0.209398	-2.92871	3.42e-19	5.17e-22	-2.43655	2.47e-11	6.92e-13	putative leucine-rich repeat receptor-like serine/threonine-protein kinase At2g14440
LOC122295963	0	0.106667	0	0	0	0	-3.79495	0.0122183	0.00136438	-4.59096	0.00596098	0.00152011	putative leucine-rich repeat receptor-like serine/threonine-protein kinase At2g24130
LOC122274690	0.186667	2.1	0.0166667	-2.32688	0.109773	0.0157825	-3.5843	9.62e-05	2.84e-06	-7.0659	1.14e-09	4.44e-11	putative receptor protein kinase ZmPK1
LOC122274696	0.823333	14.16	0.493333	-0.568371	0.80265	0.47728	-4.08802	2.24e-05	4.97e-07	-5.09636	3.39e-13	6.71e-15	putative receptor protein kinase ZmPK1
LOC122299666	2.98667	12.6	2.02	-0.498523	0.65695	0.297517	-2.33696	0.0182177	0.00237633	-2.94666	0.000202577	3e-05	putative receptor protein kinase ZmPK1
LOC122317993	0.333333	11.6067	1.39667	1.7268	0.165455	0.0284457	-4.37754	0.000600947	2.73e-05	-3.23875	0.00178269	0.00036812	putative receptor protein kinase ZmPK1
LOC122318165	0.6	2.73	0.01	-4.31604	8.21e-06	1.72e-07	-2.54443	7.9e-05	2.24e-06	-7.56855	5.23e-12	1.29e-13	putative receptor protein kinase ZmPK1
LOC122318258	0.956667	20.77	0.646667	-0.447586	0.853334	0.576181	-4.15074	0.000156051	5.04e-06	-5.32572	1.08e-23	5.63e-26	putative receptor protein kinase ZmPK1
LOC122318322	0	0.1	0	0	0	0	-3.36705	0.0321597	0.00529369	-4.1342	0.0169867	0.00530863	putative receptor protein kinase ZmPK1
LOC122285525	4.51333	0.87	5.56	0.302949	0.661411	0.301854	1.82964	0.017713	0.00228611	2.22521	0.000688801	0.000122328	putative receptor-like protein kinase At1g80870
LOC122295923	0.506667	6.17667	0.593333	0.270583	0.907684	0.759696	-3.28964	0.0116223	0.00128339	-3.34371	0.00484796	0.00118931	putative receptor-like protein kinase At3g47110
LOC122276163	11.6467	32.46	12.3233	0.0879485	0.886114	0.655366	-1.90495	5.78e-07	6.97e-09	-1.78905	7.54e-07	5.5e-08	putative serine/threonine-protein kinase
LOC122277502	1.78333	4.73333	3.26333	0.919935	0.118531	0.0175545	-1.82926	0.000416746	1.7e-05	-0.876121	0.0173771	0.00545253	putative serine/threonine-protein kinase
LOC122278031	9.80333	17.77	7.95	-0.279206	0.720388	0.366043	-1.28824	0.0177037	0.00228312	-1.55583	4.08e-05	4.8e-06	putative serine/threonine-protein kinase
LOC122296013	0.32	0.0233333	7.17667	4.41595	3.94e-32	2.1e-35	2.71419	0.0460433	0.00873672	7.65146	3.28e-23	1.8e-25	putative wall-associated receptor kinase-like 16
LOC122297710	0.486667	13.82	0.15	-1.20788	0.505254	0.173445	-4.07797	0.00162257	9.63e-05	-6.0684	2.71e-07	1.79e-08	putative wall-associated receptor kinase-like 16
LOC122278470	0.253333	1.58	3.5	3.26817	8.74e-05	2.54e-06	-2.60106	0.0386889	0.00685528	0.663721	0.497261	0.34996	receptor kinase-like protein Xa21
LOC122289749	12.6233	39.7767	11.5867	-0.1365	0.905689	0.75131	-2.01247	4.88e-05	1.26e-06	-2.13978	1.02e-06	7.69e-08	receptor like protein 21-like
LOC122309537	0.863333	21.8333	1.5	0.560095	0.824352	0.522688	-4.03626	0.000963281	4.98e-05	-4.21962	1.84e-70	7.32e-74	receptor like protein 21-like
LOC122316501	1.76	4.10333	4.12	1.19928	0.00259432	0.000130778	-1.51462	0.0296255	0.00470928	-0.3125	0.685281	0.545234	receptor-like cytosolic serine/threonine-protein kinase RBK1
LOC122315762	7.60667	20.0867	10.21	0.394244	0.521415	0.183993	-1.77754	0.0350062	0.00594976	-1.40354	0.0768739	0.0328938	receptor-like cytosolic serine/threonine-protein kinase RBK2
LOC122310046	1.05667	21.8567	0	-4.0129	0.000519482	1.97e-05	-4.28942	1.37e-06	2e-08	-10.5211	3.31e-21	2.4e-23	receptor-like protein 13
LOC122302875	0	0.533333	0.303333	1.28399	0.477338	0.156737	-3.59237	0.0238367	0.00350234	-0.671227	0.780281	0.669636	receptor-like protein 14
LOC122295420	2.95667	10.3	1.08333	-1.39628	0.00615062	0.000372058	-2.11611	2.45e-05	5.57e-07	-3.53121	1.46e-14	2.35e-16	receptor-like protein 15
LOC122295986	4.04	12.66	1.86667	-1.01316	0.176438	0.0312966	-2.0309	0.00245714	0.000164216	-3.11934	6.56e-12	1.64e-13	receptor-like protein 15
LOC122279459	9.67333	3.25	12.2433	0.339004	0.307486	0.0745133	1.14158	0.0116576	0.00128806	1.53224	2.58e-05	2.86e-06	receptor-like protein 4
LOC122310048	1.56667	32.4867	0.876667	-0.6724	0.751662	0.408275	-4.03261	0.000230329	8.11e-06	-5.5594	1.17e-99	1.55e-103	receptor-like protein 56
LOC122305007	0.366667	35.2967	0.383333	-0.0239476	0.998069	0.976056	-5.40185	8.17e-06	1.52e-07	-6.12432	1.8e-07	1.14e-08	receptor-like protein 7
LOC122303051	3.6	1.00667	0	-7.44622	6.25e-21	1.39e-23	1.3498	0.044138	0.00823586	-7.35088	5.3e-08	2.97e-09	receptor-like protein kinase FERONIA
LOC122307049	12.32	4.39667	14.0467	0.169322	0.826972	0.52644	1.08353	0.00968793	0.000998531	1.30721	2.65e-07	1.75e-08	receptor-like protein kinase FERONIA
LOC122281369	11.25	3.80667	11.63	0.0491576	0.953905	0.867478	1.12664	0.0299516	0.00478405	1.2342	0.000127648	1.77e-05	receptor-like serine/threonine-protein kinase ALE2
LOC122306093	12.91	4.45333	14.9567	0.205126	0.816803	0.509677	1.11415	0.043362	0.00803135	1.38379	9.88e-06	9.73e-07	receptor-like serine/threonine-protein kinase ALE2
LOC122294362	4.99667	0.616667	2.48333	-1.02277	0.000749301	3.01e-05	2.4742	7.1e-05	1.97e-06	1.55273	0.00962705	0.00268277	receptor-like serine/threonine-protein kinase NCRK
LOC122281381	29.4867	80.74	16.66	-0.85984	0.118649	0.0175759	-1.85322	0.0208533	0.00292506	-2.74181	7.84e-06	7.5e-07	respiratory burst oxidase homolog protein A
LOC122307978	17.0133	2.69667	37.5233	1.12071	0.0205376	0.00168994	2.05575	0.016168	0.0020063	3.2932	1.72e-06	1.39e-07	respiratory burst oxidase homolog protein C-like
LOC122311692	4.62333	47.9067	3.96667	-0.183851	0.888429	0.659833	-3.60499	1.68e-06	2.53e-08	-3.89193	1.61e-09	6.49e-11	respiratory burst oxidase homolog protein D-like
LOC122304239	0.453333	0.0266667	0.216667	-0.906676	0.584954	0.233028	3.0678	0.0154346	0.00188889	2.54535	0.0157771	0.00485365	respiratory burst oxidase homolog protein E
LOC122308920	1.64667	3.16333	2.27333	0.445806	0.675808	0.314878	-1.31326	0.0106865	0.00114595	-0.821237	0.14809	0.0737207	RPM1-interacting protein 4-like
LOC122280991	16.2467	35.4567	13.95	-0.182564	0.88608	0.649088	-1.53759	0.0118201	0.00131078	-1.7352	2.21e-07	1.43e-08	rust resistance kinase Lr10-like
LOC122281830	31.03	57.1667	29.3933	-0.05044	0.96317	0.88953	-1.30204	0.0158133	0.00194533	-1.34053	3.33e-05	3.82e-06	rust resistance kinase Lr10-like
LOC122311462	9.37333	2.20667	17.6267	1.26418	0.0646005	0.00752319	1.8132	0.0434716	0.00806625	3.28683	2.49e-10	8.62e-12	rust resistance kinase Lr10-like
LOC122311716	1.97333	9.51667	1.39667	-0.471726	0.599043	0.244907	-2.63617	3.64e-08	3.16e-10	-3.13104	1.01e-20	7.96e-23	rust resistance kinase Lr10-like
LOC122311717	1.48333	6.42333	0.796667	-0.796549	0.522277	0.1848	-2.4554	0.000179411	5.96e-06	-3.33861	1.09e-09	4.23e-11	rust resistance kinase Lr10-like
LOC122312408	3.56667	5.45	2.23667	-0.654617	0.353282	0.0928756	-1.04324	0.0100111	0.00104798	-1.67543	0.000471372	7.93e-05	rust resistance kinase Lr10-like
LOC122302542	10.3	22.1967	9.61	-0.101215	0.942378	0.836406	-1.42491	0.0272438	0.00421156	-1.50689	0.0117835	0.0034133	senescence-associated carboxylesterase 101-like
LOC122277767	24.01	66.6133	15.0033	-0.631592	0.374563	0.101885	-1.85307	0.00846023	0.000834488	-2.50408	3.14e-06	2.72e-07	serine/threonine receptor-like kinase NFP
LOC122313096	1.54667	0.0633333	4.49	1.44436	0.0297619	0.00274209	3.73729	2.47e-05	5.62e-07	5.46942	7.12e-14	1.28e-15	serine/threonine-protein kinase CDG1-like
LOC122274578	1.05	6.17667	0.783333	-0.280576	0.905689	0.727411	-2.73274	0.00570429	0.000495792	-3.1909	0.000153655	2.19e-05	serine/threonine-protein kinase ZRK1-like
LOC122274621	1.36667	4.03667	1.79333	0.376081	0.852381	0.570477	-1.84342	0.026974	0.00415807	-1.47295	0.00413378	0.000987874	serine/threonine-protein kinase ZRK1-like
LOC122315788	0.496667	5.39667	0.0666667	-1.62598	0.353057	0.0927618	-3.13657	0.0145212	0.00172932	-6.02901	4.02e-08	2.2e-09	serine/threonine-protein kinase ZRK1-like
LOC122317878	0.23	0.946667	0.32	0.391615	0.857293	0.586216	-2.31497	0.000849883	4.24e-05	-1.88651	0.00175825	0.000362022	serine/threonine-protein kinase ZRK1-like
LOC122319218	2.77667	6.78	0.536667	-1.93683	0.0769882	0.0096216	-1.63775	0.0320802	0.00527268	-3.84728	6.75e-07	4.87e-08	serine/threonine-protein kinase ZRK1-like
LOC122278817	1.35	21.2667	1.13333	-0.178051	0.93829	0.82788	-3.71153	0.00145418	8.42e-05	-4.48965	1.58e-10	5.22e-12	serine/threonine-protein kinase-like protein ACR4
LOC122316938	3.87667	1.32667	3.22	-0.255506	0.749253	0.401264	1.1285	0.0152334	0.00184943	0.921835	0.0141595	0.00427049	serine/threonine-protein kinase-like protein At1g28390
LOC122317379	1.84333	7.14333	1.36667	-0.402956	0.74123	0.391605	-2.33178	0.000207749	7.12e-06	-2.75788	4.83e-07	3.37e-08	serine/threonine-protein kinase-like protein CCR4
LOC122299430	2.11667	12.7733	1.87333	-0.222787	0.855768	0.580327	-2.7117	0.00783891	0.000756353	-3.01071	0.00222966	0.000479212	TMV resistance protein N-like
LOC122305516	32.8167	4.93333	16.79	-0.920897	0.286825	0.0669582	2.15618	0.0195142	0.00259853	1.38663	0.0375888	0.013794	triacylglycerol lipase OBL1-like
LOC122318608	9.04667	23.84	7.77667	-0.192647	0.774994	0.438632	-1.80412	0.00540002	0.000461852	-1.99284	0.000250376	3.84e-05	U-box domain-containing protein 35
LOC122300836	0.57	0.0433333	1.34667	1.16335	0.173171	0.0304982	2.73869	0.0301618	0.0048308	4.42597	7.86e-08	4.57e-09	U-box domain-containing protein 35-like
LOC122300940	0.5	0.82	0.153333	-1.39917	0.231642	0.0472717	-1.12027	0.0183318	0.00239399	-2.62205	0.000858583	0.000158149	U-box domain-containing protein 52-like
LOC122275380	0.846667	10.5567	1.12333	0.383249	0.788202	0.455942	-3.96229	2.48e-20	3.24e-23	-3.57969	6.09e-31	1.8e-33	uncharacterized LOC122275380
LOC122294565	5.89	1.29	11.8133	1.18117	0.00592681	0.000354181	1.33306	0.0279022	0.00435363	2.60016	2.5e-09	1.06e-10	uncharacterized LOC122294565
LOC122295873	0.0533333	0.78	0.03	-0.122607	0.963206	0.889809	-4.01147	4.77e-05	1.23e-06	-4.50102	2.79e-05	3.13e-06	uncharacterized LOC122295873
LOC122305240	4.51333	0.703333	3.82333	-0.229069	0.751921	0.408628	2.12742	0.00504183	0.00042145	2.00334	0.00381864	0.000899159	uncharacterized LOC122305240
LOC122305791	2.71333	7.87333	1.23	-1.03992	0.255424	0.0555703	-1.88288	0.0315524	0.005151	-3.05451	1.47e-08	7.23e-10	uncharacterized LOC122305791
LOC122313481	33.05	67.45	27.38	-0.239181	0.701485	0.3445	-1.46682	0.000114059	3.45e-06	-1.67316	5.82e-06	5.39e-07	uncharacterized LOC122313481
LOC122313606	4.10667	12.5033	1.46667	-1.56974	0.00141553	6.4e-05	-1.91582	0.00343093	0.000254301	-3.53765	5.48e-15	8.31e-17	uncharacterized LOC122313606
LOC122317790	3.97667	0.0966667	1.09667	-1.61269	0.133017	0.0207887	4.31111	3.12e-05	7.38e-07	3.13614	2.55e-12	5.93e-14	uncharacterized LOC122317790
LOC122318126	17.74	2.92333	2.13	-2.32976	1.34e-05	2.96e-07	1.90369	0.00524046	0.000444039	-0.422785	0.0723875	0.0305401	uncharacterized LOC122318126
LOC122318507	2.24333	0.09	1.61333	-0.420947	0.85622	0.583548	3.58415	0.00199826	0.000126435	3.75577	1.37e-11	3.63e-13	uncharacterized LOC122318507
LOC122319131	4.98333	0.493333	8	0.603817	0.576986	0.225551	2.73983	0.00255046	0.000171734	3.60124	5.61e-09	2.55e-10	uncharacterized LOC122319131
LOC122297709	4.35667	13.6267	18.36	2.07716	8.16e-12	5.59e-14	-1.98697	0.000215112	7.45e-06	0.106027	0.854259	0.792962	wall-associated receptor kinase 2-like
LOC122299241	0.586667	0.0133333	1.71	1.35255	0.191311	0.0352335	3.48946	0.0113366	0.00124405	5.84692	3.42e-09	1.49e-10	wall-associated receptor kinase 2-like
LOC122306202	2.49333	6.39	1.80667	-0.457945	0.737575	0.38712	-1.6833	0.00377981	0.00028943	-2.13268	0.000676863	0.000119848	wall-associated receptor kinase-like 10
LOC122306618	0.753333	3.63333	0.756667	-0.00293439	0.999768	0.995854	-2.65901	4.51e-07	5.23e-09	-2.64521	1.43e-06	1.12e-07	wall-associated receptor kinase-like 10
LOC122306791	0.74	9.15	3.82	2.17643	0.000913149	3.81e-05	-3.72934	2.41e-05	5.45e-07	-1.64321	0.0449928	0.0171156	wall-associated receptor kinase-like 10
LOC122306924	1.11333	2.60333	1.39333	0.297008	0.882385	0.629323	-1.60504	0.0467311	0.00894099	-1.27592	0.1351	0.0657211	wall-associated receptor kinase-like 10
LOC122307319	2.9	6.23	3.24667	0.170008	0.83139	0.532699	-1.53283	0.000290412	1.09e-05	-1.33035	0.00108118	0.000206887	wall-associated receptor kinase-like 10
LOC122307378	2.80333	5.12667	3.53	0.388397	0.593313	0.23992	-1.45766	0.000440145	1.83e-05	-1.0306	0.0149425	0.00455231	wall-associated receptor kinase-like 10
LOC122307425	3.92333	10.5767	1.60667	-1.18691	0.124119	0.0187743	-1.81048	0.027335	0.00423391	-3.09101	8.7e-08	5.12e-09	wall-associated receptor kinase-like 10
LOC122296693	1.34	2.60333	2.33	0.778846	0.172255	0.0301994	-1.37633	0.000143401	4.53e-06	-0.541211	0.244001	0.137505	wall-associated receptor kinase-like 14
LOC122297123	23.9333	88.99	13.4133	-0.745447	0.421957	0.125215	-2.2343	0.00182798	0.000111793	-3.09869	1.55e-25	7.21e-28	wall-associated receptor kinase-like 14
LOC122301436	7.25333	20.6967	7.3	0.0262132	0.976961	0.925768	-1.89213	0.00590126	0.000519055	-1.86683	0.0017599	0.000362596	wall-associated receptor kinase-like 20
LOC122306860	0.466667	4.75333	0.183333	-0.97653	0.625912	0.267505	-3.04613	0.0186689	0.00244334	-4.62864	1.49e-05	1.55e-06	wall-associated receptor kinase-like 22
LOC122307082	2.04333	15.1833	1.78	-0.172078	0.902578	0.684456	-3.10324	0.000624434	2.86e-05	-3.38347	3.76e-05	4.39e-06	wall-associated receptor kinase-like 8
LOC122299198	3.03	50.18	2.18667	-0.363071	0.838734	0.544296	-3.97757	9.32e-05	2.73e-06	-4.63648	9.32e-08	5.53e-09	WRKY transcription factor 22-like
LOC122304138	2.83	25.1067	0.626667	-1.71975	0.17034	0.0296505	-3.18154	0.00088063	4.43e-05	-5.55805	3.24e-27	1.33e-29	WRKY transcription factor 28-like
LOC122279589	1.41	5.59333	0.593333	-1.00885	0.501073	0.170891	-2.21551	0.0255518	0.00387399	-3.50521	1.38e-07	8.5e-09	WRKY transcription factor 71-like
LOC122280579	2.27333	27.94	1.25	-0.755695	0.574283	0.223358	-3.42872	0.00358101	0.000268311	-4.53145	4.84e-06	4.38e-07	WRKY transcription factor 72A-like
LOC122292384	15.0567	75.8733	16.09	0.108273	0.916509	0.77744	-2.69014	1.9e-05	4.06e-07	-2.59118	9.38e-06	9.19e-07	WRKY transcription factor WRKY24-like
LOC122318618	1.19	14.16	0.59	-0.744207	0.721316	0.367618	-3.62255	0.000120322	3.69e-06	-4.52984	1.27e-05	1.29e-06	WRKY transcription factor WRKY71-like

## Sheet: Table S2
Table S2. Expression and domain class of pathogen-related genes (PRGs).
Gene ID	FPKM-M	FPKM-W	FPKM-X4	log2(X4/M)	Pvalue(M-vs-X4)	log2(M/W)	Pvalue(W-vs-M)	log2(X4/W)	Pvalue(W-vs-X4)	Domain Class	Description
LOC122280622	3.46	1.5	4.88	0.46	0.74991	0.74	0.379075	1.3	0.0217335	CN	U-box domain-containing protein 33-like
LOC122281008	0.23	0.23	0	-1.36	0.44569	-0.27	0.908944	-4.68	0.00734936	CN	uncharacterized LOC122281008
LOC122281710	4.78	1.37	4.85	0.01	0.996816	1.35	0.00864717	1.43	5.67505e-08	CN	TPR repeat-containing thioredoxin TTL1-like
LOC122291918	13.61	27.11	19.73	0.54	0.144406	-1.38	0.000114717	-0.81	0.00273201	CN	U-box domain-containing protein 33-like
LOC122293188	1.48	0.98	0.39	-1.85	0.0101168	0.1	0.935984	-1.82	0.00186055	CN	uncharacterized LOC122293188
LOC122294715	0.06	0.14	0.01	-0.98	0.652334	-1.3	0.415693	-3.82	0.00742043	CN	uncharacterized LOC122294715
LOC122295086	0.28	0.24	0.8	1.41	0.0340142	-0.26	0.84633	1.25	0.011569	CN	uncharacterized LOC122295086
LOC122298842	1.99	14.27	0.27	-2.17	0.0759909	-2.57	0.0729009	-5.48	2.0159e-06	CN	U-box domain-containing protein 33-like
LOC122304213	53.64	105.87	75.1	0.55	0.0960394	-1.3	0.0278597	-0.74	0.158746	CN	alpha-aminoadipic semialdehyde synthase
LOC122305218	8.83	20.38	9.66	0.13	0.852381	-1.62	1.20853e-08	-1.46	2.04872e-19	CN	protein PHOX1-like
LOC122306439	0.12	0.01	0	-2.78	0.042154	1.9	0.189637	-2.45	0.227105	CN	uncharacterized LOC122306439
LOC122308217	6.37	15.42	5.35	-0.23	0.80009	-1.69	1.80261e-05	-1.91	2.39331e-28	CN	U-box domain-containing protein 34-like
LOC122309254	0.88	4.91	0.08	-1.87	0.250694	-2.16	0.124634	-5.53	9.11344e-08	CN	uncharacterized LOC122309254
LOC122310070	6.77	2.37	11.57	0.75	0.323045	1	0.158138	1.86	3.29285e-07	CN	U-box domain-containing protein 33-like
LOC122313529	107.82	16.11	138.69	0.34	0.776731	2.15	0.0236533	2.66	0.000188222	CN	phosphoenolpyruvate carboxylase 4-like
LOC122318048	8.18	11.88	6.85	-0.23	0.85121	-0.99	0.257595	-1.21	0.0398996	CN	putative U-box domain-containing protein 50
LOC122318608	9.05	23.84	7.78	-0.19	0.774994	-1.8	0.00540002	-1.99	0.000250376	CN	U-box domain-containing protein 35
LOC122293433	0.2	0	0.27	0.32	0.905689	2.92	0.0739756	4.06	0.0189432	CNL	putative B3 domain-containing protein At5g58280
LOC122312427	0.3	0.09	0.64	0.95	0.529312	0.99	0.581923	2.23	0.0433479	CNL	B3 domain-containing protein At3g19184-like
LOC122295943	0.09	0.01	0.33	1.15	0.57903	1.06	0.625269	3.36	0.0319167	CNL	leucine-rich repeat extensin-like protein 5
LOC122296850	223.87	35.58	452.81	0.81	0.692349	1.77	0.222724	3	0.00691883	CNL	formin-like protein 14
LOC122291332	6.34	109.31	5.2	-0.23	0.905689	-4.25	4.49153e-09	-4.52	1.63102e-08	CNL	LOB domain-containing protein 1-like
LOC122295845	0.87	6.69	0.26	-1.13	0.578697	-2.73	0.0343004	-4.85	3.57342e-11	CNL	LOB domain-containing protein 40-like
LOC122301875	1.5	61.28	0.05	-1.8	0.279759	-4.34	0.00076946	-9.61	1.65323e-29	CNL	LOB domain-containing protein 11-like
LOC122304598	59.01	99.73	157.84	1.34	0.0209061	-1	0.309504	0.36	0.649859	CNL	LOB domain-containing protein 38-like
LOC122308322	13.75	2.42	12.73	-0.1	0.930909	1.97	0.0034248	1.98	8.00488e-05	CNL	LOB domain-containing protein 41-like
LOC122311245	1.02	0	3.33	1.35	0.335437	3.33	0.0370442	6.26	1.08748e-05	CNL	LOB domain-containing protein 38-like
LOC122315105	3.48	0.51	19.87	2.21	0.00691071	1.88	0.217417	4.64	8.54667e-07	CNL	LOB domain-containing protein 37-like
LOC122317235	0.05	0.21	0	-0.48	0.808126	-1.91	0.246716	-3.8	0.0345132	CNL	LOB domain-containing protein 24-like
LOC122318231	2.54	0.11	4.31	0.65	0.675904	2.92	0.0422286	4.39	1.42466e-05	CNL	LOB domain-containing protein 37-like
LOC122275077	25.33	37.3	80.1	1.57	0.021419	-0.91	0.268979	0.73	0.465864	CNL	WRKY DNA-binding transcription factor 70-like
LOC122274253	2.04	5.8	2.21	0.08	0.967964	-1.78	0.0735604	-1.79	0.000315827	CNL	AAA-ATPase At5g57480-like
LOC122274265	5.29	2.09	17.9	1.95	1.60321e-08	0.22	0.888093	2.12	0.0342687	CNL	PREDICTED: Vitis vinifera disease resistance protein At4g27190-like (LOC100246093), mRNA.
LOC122275008	32.57	5.64	3.88	-2.95	1.46102e-19	1.96	0.0152878	-0.84	0.332814	CNL	LRR and NB-ARC domains-containing disease resistance protein (best arabidopsis hit)
LOC122275169	0.3	0	1.18	1.67	0.0965923	3.59	0.0188274	6.04	3.95293e-05	CNL	Medicago truncatula NB-LRR type disease resistance protein (MTR_7g089080) mRNA, complete cds
LOC122276161	49.13	13.74	19.39	-1.26	0.025221	1.29	0.17346	0.11	0.897422	CNL	protein IQ-DOMAIN 9-like
LOC122276416	10.64	12.66	6.53	-0.69	0.0142841	-0.69	0.0301375	-1.34	6.15176e-10	CNL	probable serine/threonine-protein kinase abkC
LOC122276559	2.93	0.34	3.88	0.4	0.553693	2.28	0.0435616	2.87	0.00357823	CNL	protein OCTOPUS
LOC122276665	7.91	4.97	13.32	0.75	0.0919598	0.26	0.704747	1.07	0.000863718	CNL	pyrroline-5-carboxylate reductase
LOC122276950	24.79	10.42	40.58	0.72	0.000615619	0.85	0.0523971	1.61	5.42156e-06	CNL	NB-ARC domain-containing disease resistance protein (best arabidopsis hit)
LOC122276983	105.4	68.94	30.13	-1.75	5.49901e-06	0.16	0.880546	-1.56	0.00422981	CNL	PREDICTED: Vitis vinifera putative disease resistance protein RGA1-like (LOC100257609), mRNA.
LOC122277610	0.34	0.05	0.38	0.16	0.936816	1.84	0.13817	2.23	0.0241696	CNL	WEB family protein At2g38370-like
LOC122277793	20.51	34.23	17.58	-0.16	0.900816	-1.09	0.0960416	-1.23	0.024229	CNL	NB-ARC domain-containing disease resistance protein (best arabidopsis hit)
LOC122277823	16.36	17.11	8.08	-1.01	0.00282318	-0.65	0.409988	-1.63	0.00306904	CNL	LRR and NB-ARC domains-containing disease resistance protein (best arabidopsis hit)
LOC122278113	0.31	0	1.31	1.65	0.18234	3.45	0.0266053	6.03	5.36793e-05	CNL	Medicago truncatula NB-LRR type disease resistance protein (MTR_7g089080) mRNA, complete cds
LOC122279627	2.18	0.53	0.29	-2.48	0.00944666	1.3	0.459398	-0.96	0.580373	CNL	Hordeum vulgare mRNA for NBS-LRR disease resistance protein homologue (rga S-9201 gene)
LOC122279631	5.3	360.52	25.51	2.04	0.00634595	-5.74	3.69072e-10	-4.08	4.70122e-09	CNL	PREDICTED: Vitis vinifera putative disease resistance protein RGA3-like (LOC100852663), mRNA.
LOC122279642	11.11	3.11	8.22	-0.42	0.445901	1.37	0.0123746	1.01	0.0227336	CNL	WEB family protein At2g38370
LOC122279687	0.22	3.82	0.11	-0.61	0.823249	-4.06	3.58864e-06	-5.07	4.87603e-08	CNL	LRR and NB-ARC domains-containing disease resistance protein (best arabidopsis hit)
LOC122279860	79.17	27.91	66.5	-0.24	0.712951	1.07	0.00454507	0.88	9.19373e-05	CNL	NB-ARC domain-containing disease resistance protein (best arabidopsis hit)
LOC122280250	0.15	0.35	0.01	-2.62	0.0522492	-0.88	0.417425	-4.63	0.000336712	CNL	3-oxoacyl-[acyl-carrier-protein] synthase II, chloroplastic-like
LOC122280336	6.97	1.93	3.82	-0.82	0.125245	1.4	0.0209704	0.63	0.197225	CNL	PREDICTED: Vitis vinifera hypothetical protein LOC100252764 (LOC100252764), mRNA
LOC122280386	0.1	0	0.18	0.63	0.783995	3.09	0.0537949	4.3	0.0121243	CNL	Disease resistance protein (CC-NBS-LRR class) family (best arabidopsis hit)
LOC122280392	14.28	24.52	15.99	0.16	0.810953	-1.17	0.00121362	-0.98	0.000189387	CNL	lon protease 1 (best arabidopsis hit)
LOC122280742	1.47	0.24	4.09	1.41	0.0359687	1.83	0.148404	3.53	7.20043e-06	CNL	NB-ARC domain-containing disease resistance protein (best arabidopsis hit)
LOC122280816	0.11	0.35	0.01	-1.01	0.643473	-1.75	0.247618	-4.19	0.00391296	CNL	AAA-ATPase At3g28510-like
LOC122281071	1.45	0.34	2.85	0.96	0.0200298	1.51	0.11582	2.56	0.000501923	CNL	probable transcriptional regulator SLK3
LOC122281226	0.36	0	0.67	0.76	0.635934	3.78	0.0122703	5.53	0.000262412	CNL	uncharacterized LOC122281226
LOC122281349	5.08	0.57	7.21	0.52	0.525623	2.22	0.0843039	2.96	0.00965078	CNL	inositol polyphosphate multikinase alpha-like
LOC122281376	40.78	8.59	48.49	0.26	0.616148	1.76	0.00147121	2.09	1.06709e-05	CNL	AAA-ATPase ASD, mitochondrial-like
LOC122281559	6.41	1.02	5.77	-0.17	0.905689	2.08	0.00273436	2.03	2.0927e-07	CNL	Disease resistance protein (CC-NBS-LRR class) family (best arabidopsis hit)
LOC122281733	2.88	1.02	2.12	-0.41	0.552552	1.07	0.0207614	0.7	0.164142	CNL	heme chaperone HemW
LOC122282216	2.29	4.3	4.29	0.9	0.335799	-1.29	0.0472797	-0.32	0.681625	CNL	SKP1-like protein 20
LOC122289183	0.39	0.1	1.1	1.39	0.119906	1.36	0.400458	3.07	0.00394742	CNL	UPF0481 protein At3g47200-like
LOC122289432	0.04	0	0.28	1.86	0.22139	1.02	0.601335	4.26	0.0120094	CNL	UPF0481 protein At3g47200-like
LOC122289458	16.82	23.46	12.49	-0.42	0.141022	-0.89	0.000207854	-1.28	9.9233e-11	CNL	lon protease homolog 2, peroxisomal-like
LOC122289643	0.14	5.04	0.06	-0.66	0.810364	-3.6	0.0167963	-5.72	1.03082e-05	CNL	AAA-ATPase At3g50940-like
LOC122290077	79.72	142.94	73.2	-0.14	0.823249	-1.25	1.65858e-05	-1.35	9.65112e-07	CNL	Disease resistance protein (CC-NBS-LRR class) family (best arabidopsis hit)
LOC122290345	2.92	2.49	1.42	-0.96	0.0764423	-0.22	0.71275	-1.16	0.00911193	CNL	Triticum aestivum cDNA, clone: WT010_M17, cultivar: Chinese Spring
LOC122290350	0	0	0.3	2.85	0.0345395	0		4.21	0.0135976	CNL	uncharacterized LOC122290350
LOC122290456	1.1	0.11	3.39	1.57	0.00107526	2.28	0.0859505	4.1	7.99504e-05	CNL	uncharacterized LOC122290456
LOC122290493	7.63	3.78	10.81	0.49	0.196258	0.57	0.1436	1.11	0.000585198	CNL	UPF0481 protein At3g47200-like
LOC122290764	4.09	0	24.04	1.47	0.421486	5.2	0.000245248	9.7	5.35346e-15	CNL	PREDICTED: Vitis vinifera putative disease resistance protein RGA3-like (LOC100852663), mRNA.
LOC122291134	2.17	4.34	1.47	-0.52	0.685472	-1.37	0.0657207	-1.95	2.85571e-12	CNL	Hordeum vulgare mRNA for NBS-LRR disease resistance protein homologue (rga S-9201 gene)
LOC122291137	4.39	2.55	9.97	0.83	0.0170972	0.32	0.642015	1.2	0.000370392	CNL	Hordeum vulgare mRNA for NBS-LRR disease resistance protein homologue (rga S-9201 gene)
LOC122291236	0.74	0.1	1.9	1.28	0.0982303	1.65	0.342048	3.23	0.0171234	CNL	AAA-ATPase At4g30250-like
LOC122291260	0.38	0.04	0.96	1.16	0.331197	2.15	0.121999	3.83	4.69078e-05	CNL	PREDICTED: Vitis vinifera putative disease resistance protein RGA3-like (LOC100852663), mRNA.
LOC122291561	16.81	19.1	10.99	-0.57	0.418309	-0.63	0.266194	-1.19	3.73005e-05	CNL	protein INVOLVED IN DE NOVO 2
LOC122291588	1.94	2.48	1.55	-0.31	0.750493	-0.81	0.246144	-1.1	0.0123465	CNL	putative disease resistance protein RGA3
LOC122291683	0.67	1.25	0.43	-0.62	0.627238	-1.28	0.211643	-1.97	0.00573699	CNL	disease resistance protein RUN1-like
LOC122292130	1.76	0.04	2.61	0.49	0.788725	3.62	0.0076761	5.05	4.83446e-07	CNL	uncharacterized LOC122292130
LOC122292168	278.75	37.97	305.39	0.15	0.854915	2.16	0.0389237	2.46	0.00826266	CNL	uncharacterized LOC122292168
LOC122292476	6.01	1.04	43.45	2.6	4.40637e-05	1.9	0.102187	4.82	5.32609e-11	CNL	PREDICTED: Vitis vinifera putative disease resistance protein RGA3-like (LOC100852663), mRNA.
LOC122293208	0.63	0.04	2.38	1.64	0.0898543	2.78	0.0379859	5.07	2.3637e-07	CNL	Medicago truncatula NB-LRR type disease resistance protein (MTR_7g089080) mRNA, complete cds
LOC122294064	7.64	1.95	10.75	0.48	0.450944	1.56	0.0972882	2.14	0.00415579	CNL	putative disease resistance protein RGA4
LOC122294567	2.12	1.37	0.85	-1.23	0.0323176	0.13	0.922627	-1.07	0.182446	CNL	probable disease resistance protein At4g27220
LOC122294933	0.03	0	0.27	2.06	0.130991	1.43	0.460338	4.36	0.00962516	CNL	NB-ARC domain-containing disease resistance protein (best arabidopsis hit); mla1, putative (best rice hit)
LOC122294959	2.65	1.27	4.67	0.79	0.133679	0.66	0.355187	1.52	8.4527e-05	CNL	protein ALP1-like
LOC122295422	1.95	13.33	1.62	-0.34	0.879791	-2.83	0.00805105	-3.42	1.45689e-05	CNL	U-box domain-containing protein 6-like
LOC122295438	4.73	9.57	30.79	2.71	1.04796e-09	-1.27	0.0337841	1.56	3.61348e-10	CNL	UPF0481 protein At3g47200-like
LOC122295537	20.05	31	23.04	0.21	0.501625	-1.06	2.13623e-05	-0.81	0.000137068	CNL	F-box protein At1g47056-like
LOC122295758	10.19	1.14	0	-6.19	1.00697e-11	1.97	0.203997	-4.04	0.0278089	CNL	disease resistance protein RPV1-like
LOC122295809	0	0.19	0.13	2.44	0.0929949	-4.1	0.00541367	-0.94	0.448875	CNL	U-box domain-containing protein 5-like
LOC122295979	7.85	5.82	0.03	-4.54	4.0156e-05	0.06	0.969939	-7.16	9.86359e-14	CNL	disease resistance protein RUN1-like
LOC122296054	6.11	20.19	15.33	1.32	0.00550418	-2.04	0.00141144	-0.72	0.158636	CNL	F-box protein SKP2B-like
LOC122296168	1.88	0.67	0	-4.49	4.61456e-05	0.74	0.762102	-2.8	0.161061	CNL	NB-ARC domain-containing disease resistance protein (best arabidopsis hit); mla1, putative (best rice hit)
LOC122296215	11.63	3.37	0	-4.7	2.1434e-05	0.95	0.669843	-4.63	0.00954794	CNL	NB-ARC domain-containing disease resistance protein (best arabidopsis hit); mla1, putative (best rice hit)
LOC122296300	66.54	125.22	49.79	-0.38	0.249523	-1.33	0.0335962	-1.69	0.00104958	CNL	TOM1-like protein 3
LOC122296422	15.56	6.99	1.28	-3.51	5.93515e-10	0.66	0.465543	-3.02	1.84447e-19	CNL	probable disease resistance protein RPP1
LOC122296457	2.52	1.04	4.84	0.77	0.711134	0.64	0.746795	1.78	0.00989522	CNL	TMV resistance protein N-like
LOC122296803	0	0.02	0.91	5.85	1.50856e-10	-0.54	0.763998	5.06	5.56789e-07	CNL	TMV resistance protein N-like
LOC122297225	15.91	5.29	16.91	0.07	0.905689	1.1	0.00195717	1.23	0.000195375	CNL	U-box domain-containing protein 5-like
LOC122297240	36.95	51.68	28.88	-0.33	0.750203	-0.91	0.198322	-1.22	0.00138234	CNL	Disease resistance protein (CC-NBS-LRR class) family (best arabidopsis hit)
LOC122297338	17.96	4.14	22.29	0.33	0.632185	1.59	0.0225771	2	0.000834021	CNL	LRR and NB-ARC domains-containing disease resistance protein (best arabidopsis hit)
LOC122298675	13.32	13.07	8.16	-0.77	0.0105277	-0.35	0.36915	-1.09	1.78416e-09	CNL	NB-ARC domain-containing disease resistance protein (best arabidopsis hit)
LOC122298729	14.03	32.9	8.07	-0.74	0.323432	-1.56	0.181408	-2.33	0.0179916	CNL	PREDICTED: Vitis vinifera putative disease resistance protein RGA1-like (LOC100257609), mRNA.
LOC122298736	1.65	4.41	1.09	-0.57	0.589605	-1.7	0.139529	-2.32	0.0186677	CNL	PREDICTED: Vitis vinifera putative disease resistance protein RGA1-like (LOC100257609), mRNA.
LOC122298744	65.43	214.67	24.16	-1.29	0.116356	-1.93	0.112927	-3.37	0.000308153	CNL	PREDICTED: Vitis vinifera putative disease resistance protein RGA1-like (LOC100257609), mRNA.
LOC122298876	0	0	0.28	4.09	0.000216167	0		5.33	0.000490308	CNL	uncharacterized LOC122298876
LOC122299086	4.93	1.45	3.31	-0.56	0.312932	1.28	0.0309915	0.78	0.10456	CNL	PREDICTED: Vitis vinifera disease resistance protein At4g27190-like (LOC100258845), mRNA.
LOC122299112	12.75	35.1	13.55	0.15	0.810953	-1.75	1.51306e-09	-1.56	8.03597e-09	CNL	Disease resistance protein (CC-NBS-LRR class) family (best arabidopsis hit)
LOC122299130	66.29	14.32	89.18	0.73	0.0268342	1.83	0.00012084	2.62	5.98764e-10	CNL	disease resistance protein (TIR-NBS-LRR class), putative (best arabidopsis hit)
LOC122299302	0.01	0.03	3.32	6.78	1.22338e-20	-0.51	0.831547	5.86	2.59327e-09	CNL	NB-ARC domain-containing disease resistance protein (best arabidopsis hit)
LOC122299374	8.13	15.24	9.37	0.2	0.882232	-1.31	0.0712099	-1.1	0.0162339	CNL	Oryza sativa Japonica Group cDNA clone:J013001J06, full insert sequence
LOC122299807	11.58	3.97	7.18	-0.68	0.0112943	1.12	0.00121362	0.49	0.0877417	CNL	LRR and NB-ARC domains-containing disease resistance protein (best arabidopsis hit)
LOC122299850	35.06	58.41	28.11	-0.3	0.419816	-1.17	0.000390108	-1.45	7.72835e-11	CNL	Disease resistance protein (CC-NBS-LRR class) family (best arabidopsis hit)
LOC122300363	0.58	0.11	1.36	1.11	0.208832	1.75	0.0973704	3.05	0.000114086	CNL	UPF0481 protein At3g47200-like
LOC122300806	80.03	16.08	79.54	0.02	0.988498	1.67	0.0397855	1.78	0.00845554	CNL	probable uridine nucleosidase 2
LOC122301155	7.44	7.16	0	-7.23	1.95047e-18	-0.42	0.674772	-9	2.02882e-13	CNL	NB-ARC domain-containing disease resistance protein (best arabidopsis hit); mla1, putative (best rice hit)
LOC122302230	1.68	1.07	0.04	-4.62	9.67386e-10	0.13	0.922947	-4.85	4.02971e-07	CNL	NB-ARC domain-containing disease resistance protein (best arabidopsis hit); mla1, putative (best rice hit)
LOC122302505	20.29	76.08	29.69	0.54	0.435969	-2.26	0.00012084	-1.71	0.00149924	CNL	AAA-ATPase ASD, mitochondrial-like
LOC122302731	25.1	5.4	6.73	-1.77	0.000585774	1.59	0.0895897	-0.07	0.93992	CNL	UPF0481 protein At3g47200-like
LOC122303385	0.23	0.02	1.08	1.82	0.137234	1.57	0.421688	4.79	8.59836e-05	CNL	UPF0481 protein At3g47200-like
LOC122303387	0.28	0.01	0.8	1.39	0.160013	2.56	0.0927169	4.53	0.000308094	CNL	UPF0481 protein At3g47200-like
LOC122303438	0.25	0.01	0.6	1.08	0.480515	2.44	0.123293	4.14	0.00276409	CNL	UPF0481 protein At3g47200-like
LOC122303701	6.45	8.56	4.12	-0.6	0.0998068	-0.79	0.0145437	-1.36	9.81388e-13	CNL	E3 ubiquitin-protein ligase PRT1
LOC122304179	2.82	1.47	6.12	1.05	0.124671	0.55	0.649857	1.7	0.00869199	CNL	NB-ARC domain-containing disease resistance protein (best arabidopsis hit)
LOC122304919	0	0	0.31	2.23	0.141247	0		3.6	0.0469814	CNL	NB-ARC domain-containing disease resistance protein (best arabidopsis hit)
LOC122305118	14.29	23.54	16.6	0.22	0.565542	-1.16	0.0141468	-0.91	0.030171	CNL	F-box protein SKIP2
LOC122305141	14.57	61.63	9.17	-0.63	0.53842	-2.4	0.000824381	-3.09	2.73829e-08	CNL	EIN3-binding F-box protein 1-like
LOC122305393	13.58	20.22	6.95	-0.9	0.119759	-1	0.0692021	-1.91	5.40047e-14	CNL	F-box protein At5g67140
LOC122305498	126.35	47.14	244.93	0.96	0.000225662	1	0.0571826	2.01	1.15389e-06	CNL	nitrile-specifier protein 5
LOC122305500	0.21	0.46	0.17	-0.23	0.924177	-1.37	0.298072	-1.8	0.0162704	CNL	disease resistance protein RPM1-like
LOC122306227	6.07	16.72	41.27	2.34	0.0197463	-1.67	0.184319	0.89	0.0688135	CNL	TSA: Lactuca sativa Letassy_X1_2992 mRNA sequence
LOC122306248	0	0	0.6	2.41	0.0991904	0		3.79	0.033348	CNL	NB-ARC domain-containing disease resistance protein (best arabidopsis hit)
LOC122306262	2.51	0.63	1.31	-0.9	0.0923695	1.54	0.00690343	0.69	0.105749	CNL	probable disease resistance protein At5g66900
LOC122306296	0.52	0.58	0.08	-2.44	0.0103318	-0.54	0.626259	-3.21	0.000696461	CNL	probable disease resistance protein At5g66900
LOC122306304	0.26	0.6	0	-2.66	0.058013	-1.19	0.46068	-5.3	0.00105873	CNL	probable disease resistance protein At5g66900
LOC122306321	6.04	1.11	1.5	-1.81	1.03059e-06	1.83	0.0103479	0.11	0.895916	CNL	probable disease resistance protein At5g66900
LOC122306326	7.22	6.41	0.43	-3.95	9.18748e-29	-0.26	0.560587	-4.26	4.82595e-50	CNL	probable disease resistance protein At5g66900
LOC122306333	0.06	0.11	0.64	2.27	0.0962704	-0.72	0.770427	2.09	0.0261955	CNL	probable disease resistance protein At5g66900
LOC122306346	0	0	0.13	2.75	0.0445392	0		4.11	0.016721	CNL	uncharacterized LOC122306346
LOC122306642	19.76	7.11	13.21	-0.56	0.291186	1.02	0.00382099	0.5	0.210625	CNL	protein LIGHT-DEPENDENT SHORT HYPOCOTYLS 3-like
LOC122308379	81.71	76.22	46.09	-0.8	0.0557058	-0.28	0.753252	-1.05	0.0253845	CNL	EIN3-binding F-box protein 1-like
LOC122308988	0.02	0	0.31	2.32	0.0940893	0.31	0.849751	4.61	0.00488606	CNL	Medicago truncatula NB-LRR type disease resistance protein (MTR_7g089080) mRNA, complete cds
LOC122309303	0.7	0.04	0.78	0.18	0.910352	2.83	0.0222685	3.4	0.00117187	CNL	Medicago truncatula NB-LRR type disease resistance protein (MTR_7g089080) mRNA, complete cds
LOC122309373	0.25	1.12	0.04	-0.75	0.762741	-2.05	0.147966	-3.88	0.00601716	CNL	NB-ARC domain-containing disease resistance protein (best arabidopsis hit)
LOC122309508	1.47	0.14	2.78	0.87	0.233388	2.65	0.0106879	3.73	1.88472e-05	CNL	uncharacterized LOC122309508
LOC122309777	0.45	0.04	1.91	1.9	0.010889	2.44	0.0816669	4.74	1.0146e-05	CNL	UPF0481 protein At3g47200-like
LOC122309981	0.05	0.16	0.03	-0.45	0.845845	-1.82	0.0708127	-2.35	0.0189943	CNL	uncharacterized LOC122309981
LOC122310565	31.78	10.89	19.28	-0.7	0.113669	1.1	0.0411217	0.45	0.23584	CNL	U-box domain-containing protein 6-like
LOC122310917	3.17	18.46	2.22	-0.45	0.709383	-2.72	0.00743273	-3.29	0.000320575	CNL	AAA-ATPase At2g46620-like
LOC122311107	3.95	1.04	3.69	-0.09	0.927387	1.46	0.0343061	1.45	0.0111171	CNL	Medicago truncatula NB-LRR type disease resistance protein (MTR_7g089080) mRNA, complete cds
LOC122311240	2.55	2.12	0.82	-1.52	0.0322153	-0.12	0.896608	-1.71	2.30822e-05	CNL	UPF0481 protein At3g47200-like
LOC122311451	0	6.83	0.01	0.13	0.905689	-7.22	8.30249e-10	-7.57	1.06993e-09	CNL	UPF0481 protein At3g47200-like
LOC122311654	1.26	2.75	0.92	-0.4	0.833433	-1.3	0.254657	-1.8	0.0201259	CNL	AAA-ATPase At2g46620-like
LOC122311885	55.63	18.94	49.06	-0.16	0.886114	1.12	0.0448945	1.02	3.91867e-05	CNL	thioredoxin domain-containing protein 9 homolog
LOC122312369	0.19	0.05	0.89	1.96	0.0327575	1.25	0.460009	3.56	0.000768105	CNL	Medicago truncatula NB-LRR type disease resistance protein (MTR_7g089080) mRNA, complete cds
LOC122312699	2.74	5.97	1.98	-0.4	0.741483	-1.52	0.00661106	-1.94	6.18559e-11	CNL	PREDICTED: Vitis vinifera disease resistance protein At4g27190-like (LOC100246093), mRNA.
LOC122312860	0.53	2.26	0.27	-0.71	0.741519	-2.15	0.103192	-3.17	0.00451863	CNL	LRR and NB-ARC domains-containing disease resistance protein (best arabidopsis hit)
LOC122312961	2.54	12.47	0.57	-1.72	0.179214	-2.14	0.142134	-4.33	0.000241299	CNL	AAA-ATPase At2g46620-like
LOC122313139	0.75	0.13	0.15	-2.39	0.00479165	1.48	0.33327	-0.68	0.70848	CNL	disease resistance protein At4g27190-like
LOC122313185	8.68	6.75	0.05	-6.43	1.0184e-35	0.26	0.872912	-6.01	2.38766e-09	CNL	NB-ARC domain-containing disease resistance protein (best arabidopsis hit)
LOC122313588	14.8	6.09	16.45	0.17	0.834852	0.87	0.0146421	1.09	0.00482684	CNL	NB-ARC domain-containing disease resistance protein (best arabidopsis hit); mla1, putative (best rice hit)
LOC122313762	4.5	3.16	0	-6.72	1.53636e-15	0.15	0.907393	-7.65	1.48689e-08	CNL	NB-ARC domain-containing disease resistance protein (best arabidopsis hit); mla1, putative (best rice hit)
LOC122314257	739.75	175.26	1213.16	0.73	0.00184248	1.63	0.0139993	2.41	3.14776e-05	CNL	fructose-bisphosphate aldolase 1, chloroplastic
LOC122314710	16.06	4.09	15.24	-0.08	0.901205	1.53	0.0038459	1.52	0.000921291	CNL	rab9 effector protein with kelch motifs-like
LOC122314801	1.21	0.1	0.71	-0.63	0.765958	2.52	0.0539694	2.28	0.0143654	CNL	Medicago truncatula NB-LRR type disease resistance protein (MTR_7g089080) mRNA, complete cds
LOC122315054	2.82	0.33	3.75	0.42	0.678464	2.38	0.00745267	2.98	1.22873e-05	CNL	NB-ARC domain-containing disease resistance protein (best arabidopsis hit); mla1, putative (best rice hit)
LOC122315181	24.1	2.37	24.22	0.07	0.973443	2.36	0.0560107	2.79	0.00168735	CNL	uncharacterized LOC122315181
LOC122315208	0.16	0.14	0.01	-1.9	0.245766	-0.26	0.880546	-3.29	0.0318321	CNL	glutathione S-transferase T3-like
LOC122316269	25.22	27.88	14.11	-0.8	0.0264706	-0.59	0.165503	-1.37	1.86014e-10	CNL	UPF0481 protein At3g47200-like
LOC122316474	0.53	0.07	0.39	-0.38	0.86209	2.31	0.0250291	1.97	0.0901562	CNL	uncharacterized LOC122316474
LOC122316483	12.53	28.12	19.22	0.62	0.198515	-1.55	0.00166304	-0.9	0.0350172	CNL	AAA-ATPase At2g18193-like
LOC122316539	0.3	0.15	0	-3.25	0.00975886	0.53	0.695328	-4.24	0.0130681	CNL	UPF0481 protein At3g47200-like
LOC122317869	0.29	0.03	1.83	2.03	0.0867169	1.7	0.349043	4.55	0.000324171	CNL	G2/mitotic-specific cyclin-2-like
LOC122317886	4.15	1.52	13.43	1.58	0.0151232	0.9	0.454224	2.64	6.44865e-05	CNL	acyl-CoA-binding domain-containing protein 4-like
LOC122317902	4.17	10.91	2.46	-0.56	0.764892	-1.53	0.318261	-2.33	0.0437635	CNL	UPF0481 protein At3g47200-like
LOC122317929	0.14	0	0.46	1.3	0.375772	2.66	0.114607	4.93	0.00201011	CNL	uncharacterized LOC122317929
LOC122318010	0.18	0	0.54	1.11	0.538938	2.2	0.213593	5.17	0.000950494	CNL	G2/mitotic-specific cyclin-2-like
LOC122318073	3.76	1.47	4.84	0.34	0.701732	0.91	0.342048	1.33	0.0452538	CNL	disease resistance protein RPP8-like
LOC122318089	11.29	1.54	81.51	2.68	2.48406e-05	2	0.107272	5.03	6.00332e-10	CNL	uncharacterized LOC122318089
LOC122318126	17.74	2.92	2.13	-2.33	1.33648e-05	1.9	0.00524046	-0.42	0.0723875	CNL	uncharacterized LOC122318126
LOC122318331	1.39	1.32	13.62	3.26	5.93851e-52	-0.35	0.357364	2.97	2.79168e-40	CNL	disease resistance protein At4g27190-like
LOC122318391	31.35	48.74	37.28	0.25	0.69529	-1.05	0.00191712	-0.76	0.00293124	CNL	splicing factor-like protein 1
LOC122318408	5.81	9.15	4.68	-0.3	0.601737	-1.09	0.00457928	-1.36	1.93767e-05	CNL	disease resistance RPP13-like protein 4
LOC122318409	12.83	1.77	42.24	1.71	5.68487e-18	2.36	2.69721e-07	4.13	4.86926e-25	CNL	AAA-ATPase At2g18193-like
LOC122318465	20.81	0.99	0.79	-3.25	0.00495203	3.37	0.0033596	-0.65	0.366048	CNL	disease resistance protein At4g27190-like
LOC122318507	2.24	0.09	1.61	-0.42	0.85622	3.58	0.00199826	3.76	1.36991e-11	CNL	uncharacterized LOC122318507
LOC122318794	1.69	0.2	2.67	0.53	0.646176	2	0.188161	2.82	0.0313093	CNL	disease resistance protein At4g27190-like
LOC122318822	0.65	0.1	2.31	1.73	0.000780794	1.99	0.0852646	3.88	1.75125e-05	CNL	probable disease resistance protein At4g27220
LOC122318833	87.14	13	0.4	-7.07	3.30735e-43	1.74	0.281257	-4.29	0.00174839	CNL	uncharacterized LOC122318833
LOC122318861	0	0	2.34	7.13	1.05877e-18	0		8.14	8.50434e-11	CNL	probable disease resistance protein At4g27220
LOC122318999	2.15	0.45	22.34	3.2	1.4666e-08	1.27	0.481619	4.38	0.00117678	CNL	probable disease resistance protein At4g27220
LOC122319131	4.98	0.49	8	0.6	0.576986	2.74	0.00255046	3.6	5.6052e-09	CNL	uncharacterized LOC122319131
LOC122319132	2	0.09	0.96	-0.91	0.570951	3.49	0.0035236	3.1	1.49462e-06	CNL	disease resistance protein At4g27190-like
LOC122319159	33.93	6.48	30.17	-0.16	0.83218	1.86	0.0110877	1.79	0.00313391	CNL	acyl-CoA-binding domain-containing protein 6
LOC122319395	1.18	0.09	1.56	0.37	0.80672	2.92	0.00225789	3.59	1.14512e-08	CNL	probable disease resistance protein At1g58602
LOC122299213	5.89	8.49	4.75	-0.3	0.344749	-0.89	0.000631699	-1.15	5.56744e-08	L	uncharacterized LOC122299213
LOC122303873	39.89	65.08	35.34	-0.15	0.834346	-1.13	0.00275694	-1.26	3.01037e-07	L	uncharacterized LOC122303873
LOC122308233	0.15	0.32	0	-2.25	0.136635	-1.18	0.442486	-4.76	0.00452596	L	F-box/FBD/LRR-repeat protein At1g13570-like
LOC122319370	11.42	1.91	6.66	-0.83	0.0153087	2.07	0.000951513	1.33	0.02018	L	uncharacterized LOC122319370
LOC122275727	2.39	5.5	0.3	-2.59	7.88297e-07	-1.58	0.0807354	-4.18	1.02444e-07	Mlo-like	MLO-like protein 6
LOC122278205	14.66	30.74	9.23	-0.59	0.460184	-1.44	0.0203087	-2.04	9.85435e-06	Mlo-like	uncharacterized LOC122278205
LOC122278362	2.19	8.2	3.28	0.59	0.553409	-2.22	0.0056423	-1.65	0.0225807	Mlo-like	uncharacterized LOC122278362
LOC122278915	0.2	0.5	0.72	1.71	0.038192	-1.66	0.0422798	0.17	0.807678	Mlo-like	MLO-like protein 1
LOC122279337	0.62	0.05	1.92	1.48	0.0569487	2.58	0.0267507	4.3	1.46397e-05	Mlo-like	MLO-like protein 13
LOC122281598	6.13	1.02	4.43	-0.41	0.660399	1.97	0.0157823	1.68	0.0102032	Mlo-like	MLO-like protein 11
LOC122289537	32.35	88.21	39.35	0.32	0.483538	-1.81	0.00608665	-1.49	0.00929288	Mlo-like	MLO-like protein 6
LOC122289770	3.4	0.87	4.12	0.21	0.852381	1.56	0.0052416	1.86	7.23227e-10	Mlo-like	MLO-like protein 11
LOC122292900	32.09	43.67	24.11	-0.4	0.24406	-0.86	0.000433559	-1.23	1.37186e-16	Mlo-like	dr1-associated corepressor-like
LOC122292971	2.31	7.38	1.39	-0.64	0.716938	-1.93	0.0516736	-2.73	0.000124634	Mlo-like	MLO-like protein 6
LOC122295014	5.16	10.94	3.36	-0.57	0.480515	-1.43	0.150967	-2	0.020211	Mlo-like	MLO-like protein 6
LOC122300112	22.03	3.14	26.02	0.23	0.785153	2.15	0.0250502	2.52	0.00218633	Mlo-like	MLO-like protein 1
LOC122300520	29.69	53.34	37.77	0.36	0.318048	-1.2	0.0142291	-0.81	0.0726555	Mlo-like	nuclear transcription factor Y subunit C-3-like
LOC122300814	182.87	57.45	109.6	-0.73	0.0384388	1.24	0.000153569	0.55	0.129071	Mlo-like	MLO-like protein 1
LOC122301309	1.66	42.38	1.71	0.07	0.974294	-4.52	8.89315e-07	-4.92	7.19409e-42	Mlo-like	MLO-like protein 6
LOC122301311	4.79	55.31	3.18	-0.47	0.808126	-3.5	0.000746019	-4.38	1.73133e-11	Mlo-like	MLO-like protein 6
LOC122307845	0.62	3.79	0.61	-0.05	0.982039	-2.76	0.000999753	-2.91	8.73032e-06	Mlo-like	MLO protein homolog 1-like
LOC122318884	20.82	5.6	31.67	0.6	0.136498	1.42	0.041218	2.09	0.000197814	Mlo-like	MLO-like protein 11
LOC122276068	5.69	8.05	4.93	-0.17	0.852381	-0.92	0.0456356	-1.06	0.000139506	N	protein NLP9
LOC122280988	10.08	12.83	6.98	-0.52	0.073276	-0.79	0.0758296	-1.27	0.00089384	N	protein NLP7
LOC122318404	2.53	0.48	2.88	0.18	0.867659	1.79	0.0245009	2.08	0.000507314	N	protein NLP5-like
LOC122275026	8.74	0.73	3.48	-1.11	0.432049	2.6	0.0279889	1.74	0.0374942	N	plant cysteine oxidase 1-like
LOC122275185	228.22	98.62	474.38	1.08	6.1318e-06	0.81	0.109489	1.94	2.86243e-06	N	photosystem I reaction center subunit II, chloroplastic-like
LOC122275681	13.4	21.42	11.52	-0.22	0.717198	-1.1	6.8023e-07	-1.28	4.08368e-05	N	uncharacterized LOC122275681
LOC122275742	28.12	10.7	38.91	0.46	0.165859	0.98	0.185585	1.49	0.00879102	N	ABC transporter B family member 1
LOC122276446	21	8.62	28.17	0.41	0.146484	0.89	0.0713052	1.35	0.000414803	N	U-box domain-containing protein 13-like
LOC122276610	11.9	2.9	14.46	0.3	0.588982	1.48	0.0853692	1.86	0.0113314	N	U-box domain-containing protein 4
LOC122277417	38.67	34.2	21.43	-0.81	0.0942211	-0.23	0.80288	-1.01	0.0182852	N	plant cysteine oxidase 4-like
LOC122277474	5.51	1.51	1.37	-1.86	0.00114919	1.19	0.335154	-0.53	0.675939	N	ABC transporter G family member 20-like
LOC122278028	12.68	5.61	15.49	0.3	0.507769	0.73	0.076014	1.08	3.71782e-05	N	enhancer of mRNA-decapping protein 4-like
LOC122279040	13.09	3.29	18.31	0.46	0.684751	1.39	0.210049	2	0.0111579	N	U-box domain-containing protein 4-like
LOC122279291	17.61	35.72	16.11	-0.11	0.905689	-1.44	0.00226639	-1.53	5.35705e-07	N	U-box domain-containing protein 17
LOC122279643	1.45	0.57	1.95	0.39	0.747978	0.89	0.351508	1.39	0.00825717	N	pleiotropic drug resistance protein 2-like
LOC122280380	1.35	1.26	0.3	-1.85	0.0702828	-0.22	0.882721	-2.24	0.0128008	N	ABC transporter G family member 14-like
LOC122280636	0.97	0.21	1.32	0.44	0.734614	1.54	0.195663	2.14	0.0152608	N	uncharacterized LOC122280636
LOC122280736	1.66	0.41	3.58	1.11	0.0355243	1.47	0.0391995	2.68	1.11121e-07	N	mitochondrial substrate carrier family protein E
LOC122280885	3.66	1.44	4.31	0.25	0.709147	0.91	0.038498	1.21	0.000679484	N	putative pentatricopeptide repeat-containing protein At5g37570
LOC122281533	0.32	0.03	0.61	0.82	0.431882	2.5	0.0207614	3.64	1.08692e-06	N	ABC transporter B family member 2-like
LOC122281608	7.78	1.81	2.83	-1.36	0.0162967	1.46	0.196019	0.24	0.842991	N	ABC transporter C family member 10-like
LOC122281656	27.1	49.24	29.21	0.24	0.808913	-1.34	0.0103518	-1.09	1.7316e-09	N	ABC transporter C family member 3-like
LOC122281658	37.59	63.62	33.86	-0.19	0.849744	-1.14	0.0266053	-1.32	1.5163e-09	N	ABC transporter C family member 3-like
LOC122281817	11.59	7.59	3.9	-1.45	0.0115934	0.13	0.915373	-1.3	0.0751293	N	ABC transporter G family member 22-like
LOC122282077	34.3	118.12	31.96	-0.09	0.93829	-2.04	0.0622569	-2.23	0.0144518	N	serine acetyltransferase 1, chloroplastic-like
LOC122282139	0	0.98	0	0		-3.1	0.0561045	-3.9	0.0285477	N	RING-H2 finger protein ATL40-like
LOC122282574	10.39	16.38	8.06	-0.37	0.407324	-1.03	0.0745952	-1.38	0.00271677	N	E3 ubiquitin-protein ligase At1g63170-like
LOC122282872	1.77	0.54	2.68	0.59	0.059141	1.28	0.0756409	1.93	0.000903537	N	pleiotropic drug resistance protein 1-like
LOC122282977	4.58	11.77	4.31	-0.09	0.930175	-1.77	0.0176642	-1.88	0.00334933	N	boron transporter 4-like
LOC122288825	0.97	17.57	0.51	-0.83	0.456311	-4.46	1.62739e-20	-5.43	5.48407e-55	N	E3 ubiquitin-protein ligase At4g11680-like
LOC122288876	28.62	45.74	20.84	-0.44	0.432686	-1.12	0.0563233	-1.54	0.000268468	N	U-box domain-containing protein 14
LOC122288908	2.69	0.14	3.2	0.25	0.905689	2.81	0.04091	3.71	0.000167016	N	ABC transporter G family member 14-like
LOC122290303	11.75	21.51	9.49	-0.3	0.442853	-1.31	0.000416746	-1.58	1.6413e-07	N	ABC transporter B family member 20
LOC122290336	17.66	4.75	16.27	-0.09	0.88608	1.46	3.40861e-05	1.42	1.06657e-07	N	mitochondrial carnitine/acylcarnitine carrier-like protein
LOC122290357	3.11	7.43	3.44	0.15	0.905689	-1.62	0.0152819	-1.49	4.77182e-12	N	ABC transporter A family member 2-like
LOC122291294	90.97	65.92	37.34	-1.24	0.00124855	0.03	0.967071	-1.19	3.18842e-08	N	putative ABC transporter C family member 15
LOC122291471	0.44	0.03	0.16	-1.24	0.351165	2.83	0.0250058	1.76	0.232509	N	ABC transporter G family member 23
LOC122291803	48.49	84.84	51.48	0.1	0.869411	-1.24	0.000116642	-1.11	3.4004e-05	N	U-box domain-containing protein 13-like
LOC122292070	5.19	22.93	3.8	-0.4	0.77203	-2.41	0.00891403	-2.93	9.09603e-06	N	pleiotropic drug resistance protein 2-like
LOC122292554	14.91	3.8	13.7	-0.11	0.852381	1.52	3.81455e-05	1.46	2.12234e-07	N	ABC transporter G family member 3
LOC122292730	9.42	77.7	10.02	0.11	0.905689	-3.41	1.17636e-12	-3.32	3.75147e-22	N	E3 ubiquitin-protein ligase RZFP34
LOC122293442	4.16	2.87	9.53	1.19	0.0045367	0.1	0.926748	1.33	0.0202382	N	U-box domain-containing protein 2-like
LOC122293483	0.87	0.48	2.65	1.49	0.00455742	0.45	0.65163	2.03	3.17704e-05	N	ABC transporter I family member 6, chloroplastic-like
LOC122295104	7.85	2.04	8.48	0.12	0.898464	1.51	0.00121765	1.69	3.86252e-08	N	putative E3 ubiquitin-protein ligase XBAT31
LOC122295610	0.67	0.11	0.72	0.08	0.966746	1.83	0.129542	2.09	0.0448239	N	ABC transporter G family member 22-like
LOC122296139	25.42	48.92	18.62	-0.42	0.251486	-1.35	0.131319	-1.77	0.0182019	N	uncharacterized LOC122296139
LOC122296240	2.31	1.82	0.29	-3.92	0.000266343	0.01	0.996273	-4.01	0.0163997	N	uncharacterized LOC122296240
LOC122296526	8.8	2.26	11.82	0.4	0.632236	1.42	0.107997	1.93	0.00394405	N	ABC transporter G family member 11
LOC122297331	2.39	1.81	0.54	-2.06	1.672e-07	-0.02	0.983513	-2.07	2.67037e-05	N	uncharacterized LOC122297331
LOC122297778	0.96	0.92	0.12	-2.86	1.46948e-06	-0.34	0.722984	-3.33	1.09874e-10	N	UPF0481 protein At3g47200-like
LOC122298510	2.62	2.24	0.62	-1.82	0.0319166	-0.28	0.868082	-2.15	0.0255196	N	RING-H2 finger protein ATL11-like
LOC122298849	2.19	0.93	0.23	-2.98	0.000343275	0.57	0.774877	-2.36	0.0746949	N	U-box domain-containing protein 33-like
LOC122299460	1	2.64	1.05	0.08	0.943853	-1.84	0.000262869	-1.75	1.58423e-06	N	ABC transporter G family member STR-like
LOC122299707	1.67	0.58	2.09	0.31	0.706226	1.11	0.0906731	1.49	0.00120953	N	ABC transporter G family member 11-like
LOC122300322	5.49	24.34	4.87	-0.14	0.911499	-2.42	0.00772089	-2.67	6.48684e-05	N	pleiotropic drug resistance protein 3-like
LOC122300845	1.06	0.03	0.09	-2.41	0.0709719	3.07	0.0485856	0.99	0.639025	N	probable mitochondrial adenine nucleotide transporter BTL1
LOC122301088	3.74	82.79	0.21	-2.33	0.110413	-3.63	0.00901135	-7.49	1.11317e-08	N	pleiotropic drug resistance protein 1-like
LOC122301089	32.04	120.69	32.87	0.05	0.976541	-2.11	0.0668862	-2.2	0.0177886	N	pleiotropic drug resistance protein 1-like
LOC122301090	22.24	30.06	1.29	-4.1	2.33951e-119	-0.88	0.0900566	-4.92	4.98081e-33	N	pleiotropic drug resistance protein 1-like
LOC122301091	0.09	0.73	0.06	-0.43	0.863648	-2.96	0.0137284	-3.66	0.000960746	N	pleiotropic drug resistance protein 1-like
LOC122301374	4.12	7.14	3.05	-0.43	0.306368	-1.22	2.30182e-08	-1.61	4.80218e-12	N	ABC transporter B family member 20-like
LOC122301515	0.86	0.02	0.22	-1.6	0.184613	3.55	0.00624416	2.08	0.255549	N	RING-H2 finger protein ATL66
LOC122301973	23.99	1.94	33.26	0.52	0.283819	2.95	0.00019595	3.62	1.5521e-07	N	brassinosteroid-responsive RING protein 1-like
LOC122302476	61.72	16.71	67.3	0.13	0.811237	1.29	0.13529	1.49	0.0436326	N	ABC transporter B family member 19
LOC122302482	3.22	0.22	1.93	-0.59	0.798155	2.64	0.0547064	2.53	0.00649042	N	plant cysteine oxidase 2-like
LOC122302519	3.19	0.8	8.43	1.34	0.0116405	1.34	0.175783	2.82	4.7417e-05	N	ABC transporter B family member 15-like
LOC122302537	1.87	0.63	2.32	0.28	0.82026	1.13	0.200481	1.51	0.00951808	N	U-box domain-containing protein 40
LOC122302874	21.02	39.98	20.95	0.01	0.9921	-1.36	0.000778098	-1.32	0.000170835	N	U-box domain-containing protein 4
LOC122303030	5.37	7.29	3.55	-0.57	0.358298	-0.88	0.0595636	-1.42	0.00228315	N	solute carrier family 25 member 44
LOC122303089	1.7	0.61	2.05	0.28	0.685897	1.03	0.0390306	1.36	0.000911606	N	pentatricopeptide repeat-containing protein At5g39350-like
LOC122303174	18.06	1.39	43.95	1.24	0.00896473	2.78	0.0141147	4.21	2.15149e-05	N	subtilisin-like protease SBT1.3
LOC122303511	12.21	4.21	11.78	-0.02	0.979035	1.08	0.00985547	1.11	7.63147e-08	N	S-adenosylmethionine carrier 1, chloroplastic/mitochondrial
LOC122303648	14.85	6.4	68.11	1.95	0.0209061	0.81	0.655911	2.94	0.0070691	N	ABC transporter G family member 1-like
LOC122304209	9.9	23.36	20.01	1.01	0.0339105	-1.64	0.000655412	-0.59	0.061617	N	brassinosteroid-responsive RING protein 1-like
LOC122304311	13.91	3.05	5.85	-1.18	0.00216473	1.73	0.00704677	0.63	0.339897	N	RING-H2 finger protein ATL52-like
LOC122305064	83.66	154.75	87.09	0.08	0.905689	-1.32	0.00134926	-1.21	0.000751068	N	aquaporin SIP1-2-like
LOC122305073	0.59	0.19	0.77	0.37	0.754132	1.18	0.246272	1.64	0.0303958	N	pentatricopeptide repeat-containing protein At5g55740, chloroplastic
LOC122305404	9.27	20.66	8.11	-0.18	0.813341	-1.59	0.00171873	-1.75	1.33231e-06	N	ABC transporter C family member 5
LOC122305474	0.47	0.59	0.05	-2.86	0.0010692	-0.76	0.282298	-3.94	6.27437e-07	N	uncharacterized LOC122305474
LOC122305649	20.92	1.24	4.91	-1.86	0.00768621	2.71	0.0571806	1.36	0.415266	N	E3 ubiquitin-protein ligase RHA2B-like
LOC122306822	7.68	1.34	11.74	0.62	0.223336	2.04	0.00162257	2.74	3.12111e-06	N	E3 ubiquitin-protein ligase DZIP3
LOC122306882	0.05	0	0.58	3.1	0.000142615	2.4	0.167038	6.48	3.708e-06	N	putative ABC transporter B family member 8
LOC122307234	13.56	23.12	12.01	-0.17	0.673627	-1.15	0.00805334	-1.29	0.000511281	N	ABC transporter D family member 1-like
LOC122307558	0.3	39.8	0.02	-2.12	0.168629	-4.55	0.00180508	-9.26	1.06283e-12	N	pleiotropic drug resistance protein 1-like
LOC122307599	135.64	49.37	126.25	-0.1	0.896103	1.03	0.0103403	0.98	0.000300516	N	ATP-dependent zinc metalloprotease FTSH 2, chloroplastic
LOC122307885	19.93	7.43	25.09	0.35	0.795979	0.99	0.143689	1.41	0.00458736	N	RING-H2 finger protein ATL52-like
LOC122308087	11.52	26.68	10.37	-0.14	0.770812	-1.6	0.0296255	-1.74	0.00700852	N	ABC transporter B family member 25-like
LOC122308416	62.44	166.39	235.82	1.89	1.63718e-11	-1.81	0.00423101	0.07	0.918825	N	tryptophan decarboxylase TDC2-like
LOC122308764	3.67	5.45	1.48	-1.3	0.011307	-0.97	0.0202578	-2.28	4.05834e-08	N	E3 ubiquitin-protein ligase ATL31-like
LOC122308812	0.85	0.12	3.21	1.79	0.00527136	1.83	0.231984	3.88	0.000919105	N	ABC transporter C family member 10-like
LOC122308816	16.68	39.3	16.61	0.01	0.998752	-1.67	9.65247e-05	-1.64	6.07393e-05	N	E3 ubiquitin-protein ligase ATL6-like
LOC122309091	0.21	0	0.37	0.64	0.729814	3.3	0.0353043	4.8	0.00290113	N	E3 ubiquitin-protein ligase RING1-like
LOC122309608	28.79	49.39	18.31	-0.62	0.388048	-1.17	0.0719225	-1.79	0.000117596	N	serine hydroxymethyltransferase 7
LOC122309936	0.55	0.12	1.25	1.11	0.249318	1.4	0.371379	2.74	0.0176109	N	E3 ubiquitin-protein ligase RZF1-like
LOC122309965	5.46	39.33	2.3	-1.11	0.307602	-3	0.00098652	-4.47	1.85974e-33	N	putative ABC transporter C family member 15
LOC122310552	18.85	34.04	20.26	0.12	0.832973	-1.28	1.47158e-07	-1.13	5.70871e-14	N	serine hydroxymethyltransferase 7-like
LOC122310702	6.31	23.66	5.39	-0.21	0.881804	-2.26	1.12761e-07	-2.45	2.69282e-09	N	U-box domain-containing protein 19
LOC122311406	0.04	12.95	0.04	0	0.999768	-6.44	1.06444e-08	-7.15	4.54864e-09	N	RING-H2 finger protein ATL1-like
LOC122311474	1.72	0.14	3.23	0.92	0.0822017	3.01	0.000635081	4.14	1.60706e-09	N	subtilisin-like protease SBT3.9
LOC122311629	0.1	2.22	0.07	-0.16	0.948508	-3.02	0.0495484	-4.19	0.00339836	N	RING-H2 finger protein ATL1-like
LOC122311883	0.64	1.21	2.11	1.57	0.0455045	-1.07	0.408336	0.48	0.724245	N	ABC transporter G family member 21
LOC122312015	28.64	77.08	31.15	0.13	0.741778	-1.85	2.93776e-29	-1.68	8.27008e-37	N	methylcrotonoyl-CoA carboxylase beta chain, mitochondrial
LOC122312962	0.43	0.03	1.07	1.29	0.168075	2.8	0.0374093	4.6	8.20583e-06	N	E3 ubiquitin-protein ligase RZF1-like
LOC122313224	0.13	0.02	0.5	1.49	0.290346	1.2	0.561044	3.42	0.00858318	N	E3 ubiquitin-protein ligase RNF115-like
LOC122313447	3.63	5.63	3.53	-0.01	0.998069	-1.02	0.169194	-1.02	0.0205649	N	zinc finger protein BRUTUS-like
LOC122313688	0.01	0	0.2	2.16	0.148404	0.16	0.880546	4.01	0.0204604	N	uncharacterized LOC122313688
LOC122313820	24.18	56.26	9.42	-1.26	0.13363	-1.55	0.131165	-2.96	5.56282e-07	N	ABC transporter C family member 10-like
LOC122313822	7.21	1.34	17.9	1.27	0.00152831	1.79	0.0297618	3.15	2.43624e-06	N	uncharacterized LOC122313822
LOC122313908	1.14	5.81	0.82	-0.32	0.905689	-2.29	0.0992079	-2.98	0.00640144	N	RING-H2 finger protein ATL70-like
LOC122313948	6.35	6.92	4.29	-0.56	0.285915	-0.55	0.162546	-1.08	0.000205477	N	uncharacterized LOC122313948
LOC122314228	0.78	0.31	1.62	1.01	0.302207	0.89	0.561722	2.07	0.0256333	N	uncharacterized LOC122314228
LOC122314262	145.89	22.95	68.09	-1.07	0.0107443	1.81	0.177226	1.02	0.45761	N	ABC transporter G family member 1-like
LOC122314675	0.38	1.21	0.45	0.19	0.918664	-2.01	0.00303555	-1.77	0.016764	N	ARM REPEAT PROTEIN INTERACTING WITH ABF2-like
LOC122314729	98.46	42.17	113.03	0.22	0.702439	0.78	0.0310452	1.05	2.11074e-09	N	ATP-dependent zinc metalloprotease FTSH, chloroplastic-like
LOC122314734	0	0	0.37	3.5	0.00375419	0		4.8	0.00278045	N	U-box domain-containing protein 13
LOC122314889	55.58	16.58	34.78	-0.67	1.53904e-06	1.3	0.000978102	0.68	0.0642986	N	ABC transporter C family member 14-like
LOC122315570	12.46	1.62	13.67	0.13	0.870051	2.39	0.000438761	2.62	5.72489e-06	N	pleiotropic drug resistance protein 1-like
LOC122315571	0.15	0.04	0	-3.4	0.00597428	1.05	0.558453	-3.1	0.110768	N	pleiotropic drug resistance protein 1-like
LOC122315615	18.88	14.91	39.97	1.07	5.25764e-05	-0.05	0.934343	1.07	0.000446032	N	serine acetyltransferase 2-like
LOC122315817	3.57	40.69	2.3	-0.63	0.424438	-3.54	0.000661472	-4.37	2.19592e-06	N	ABC transporter B family member 21-like
LOC122315821	33.5	18.52	52.09	0.65	0.0359457	0.44	0.164541	1.14	9.18139e-06	N	lon protease 2-like
LOC122316336	0.92	0.26	1.54	0.71	0.28756	1.39	0.0109076	2.16	3.59341e-05	N	chromosome transmission fidelity protein 18 homolog
LOC122316491	69.66	369.03	51.92	-0.53	0.641811	-2.69	0.00162618	-3.35	1.62906e-08	N	probable E3 ubiquitin-protein ligase RZFP34
LOC122316729	0.85	0.22	1.28	0.58	0.503412	1.27	0.231353	1.96	0.0171196	N	ABC transporter B family member 4-like
LOC122316844	59.5	9.89	118.39	0.99	6.18667e-05	2.09	0.00755355	3.15	5.36377e-06	N	serine hydroxymethyltransferase, mitochondrial
LOC122316933	3.91	6.84	2.51	-0.6	0.539719	-1.21	0.221586	-1.84	0.00533766	N	ABC transporter B family member 11-like
LOC122317026	1.53	0.11	0.55	-1.32	0.192616	3.08	0.000193698	1.82	0.0292212	N	pleiotropic drug resistance protein 3-like
LOC122317191	12.88	6.4	16.78	0.4	0.266902	0.57	0.0716943	1.02	9.82985e-06	N	receptor homology region, transmembrane domain- and RING domain-containing protein 1
LOC122317226	0.14	1.75	0.31	0.97	0.447815	-3.51	0.000764545	-2.68	0.00760392	N	ABC transporter B family member 13-like
LOC122317388	23.77	43.96	14.78	-0.72	0.148057	-1.26	0.0165762	-1.97	2.84716e-09	N	E3 ubiquitin-protein ligase MBR2
LOC122317508	5.06	0.96	4.94	-0.03	0.991783	1.83	0.0762873	1.98	0.00698768	N	ABC transporter G family member 25
LOC122317837	2.12	9.24	0.2	-3.17	6.8826e-09	-2.53	3.40247e-10	-5.8	2.00298e-30	N	pleiotropic drug resistance protein 3-like
LOC122317919	11.93	18.45	8.14	-0.54	0.365936	-1.07	0.00977575	-1.57	0.000178901	N	NEP1-interacting protein-like 1
LOC122317933	66.91	21.25	74.51	0.14	0.88608	1.01	0.0112931	1.21	0.00013338	N	probable E3 ubiquitin-protein ligase RZFP34
LOC122317984	3.02	0.25	0.7	-2.04	2.45223e-06	2.1	0.208275	0.84	0.685693	N	TPR repeat-containing thioredoxin TTL1-like
LOC122318284	21.93	7.85	25.54	0.22	0.720582	1.08	0.0988201	1.36	0.0146626	N	ATP-dependent zinc metalloprotease FTSH, chloroplastic
LOC122318342	71.8	157.01	19.33	-1.79	0.00145183	-1.5	0.0277389	-3.37	9.58759e-19	N	ABC transporter C family member 4-like
LOC122318567	1.53	0.14	1.54	-0.01	0.999749	2.6	0.0311321	2.95	0.000713067	N	U-box domain-containing protein 14-like
LOC122318601	11.46	40.2	9.76	-0.21	0.829696	-2.04	0.0598212	-2.31	0.0181342	N	E3 ubiquitin-protein ligase ATL6
LOC122319124	3.8	0.04	17.15	2.04	0.000364824	5.35	5.72093e-09	7.96	1.63758e-29	N	ABC transporter G family member 4-like
LOC122319179	6.35	6.07	17.64	1.45	0.000203923	-0.41	0.564391	1.11	8.42442e-05	N	ABC transporter B family member 21-like
LOC122319217	14.46	26.77	12.17	-0.2	0.856432	-1.29	0.00813492	-1.47	3.12738e-09	N	E3 ubiquitin-protein ligase MIEL1-like
LOC122275358	0.95	1.56	1.26	0.39	0.765776	-1.12	0.0131163	-0.67	0.217402	NL	B3 domain-containing protein At2g36080-like
LOC122277726	9.13	16.84	9.08	0	0.999768	-1.3	8.39403e-08	-1.26	1.19475e-07	NL	B3 domain-containing transcription repressor VAL2
LOC122279484	0.6	0.79	0.04	-2.6	0.0417827	-0.71	0.627525	-4.25	3.71035e-05	NL	B3 domain-containing protein At2g36080-like
LOC122282035	0.44	2.61	0.77	0.56	0.792129	-2.64	0.00456196	-2.12	0.000207076	NL	B3 domain-containing protein Os03g0120900-like
LOC122294402	7.68	11.07	5.25	-0.53	0.251328	-0.95	0.016247	-1.46	5.55716e-20	NL	B3 domain-containing transcription repressor VAL1-like
LOC122296632	0.03	0	0.29	2.23	0.100048	1.01	0.603478	4.62	0.00512022	NL	B3 domain-containing transcription factor VRN1-like
LOC122313856	1.86	0.17	1.74	-0.1	0.942933	2.84	0.000321612	2.88	0.000101938	NL	B3 domain-containing transcription factor VRN1-like
LOC122314339	21.57	1.94	25.1	0.18	0.910774	2.33	0.105244	2.89	0.0208419	NL	B3 domain-containing transcription factor VRN1-like
LOC122296175	2.68	3.82	2.09	-0.31	0.686724	-0.9	0.039964	-1.2	0.000281481	NL	AP2/ERF and B3 domain-containing transcription factor At1g50680-like
LOC122297364	1.62	7.67	3.63	1.1	0.214809	-2.49	0.00237126	-1.37	0.145252	NL	AP2/ERF and B3 domain-containing transcription factor RAV1-like
LOC122291533	0.86	0.25	1.9	1.08	0.0928335	1.27	0.27327	2.48	0.00133239	NL	protein DA1-related 2-like
LOC122297061	8.89	4.74	12.85	0.48	0.705171	0.46	0.696721	1.04	0.0114375	NL	protein DA1-like
LOC122299547	3.43	15.85	1.98	-0.75	0.340616	-2.55	5.51633e-05	-3.36	2.09165e-12	NL	protein DA1-like
LOC122301444	5.85	1.11	5.72	-0.01	0.99313	1.92	0.000651324	1.98	3.83216e-05	NL	protein DA1-related 2-like
LOC122306802	41.92	17.33	17.52	-1.23	3.30908e-06	0.82	0.0452109	-0.37	0.247709	NL	protein DA1-related 1-like
LOC122276733	4.03	7.09	1.32	-1.39	0.156838	-1.14	0.387178	-2.65	0.00381397	NL	transcription factor JUNGBRUNNEN 1-like
LOC122278741	0.41	1.53	0.29	-0.41	0.871042	-2.07	0.0442881	-2.66	0.00125672	NL	NAC domain-containing protein 90-like
LOC122279725	1.25	2.5	0.25	-1.86	0.127772	-1.12	0.5189	-3.2	0.0168209	NL	transcription factor JUNGBRUNNEN 1-like
LOC122282018	9.45	56.48	10.04	0.1	0.905689	-2.97	1.21656e-21	-2.86	8.99004e-43	NL	NAC transcription factor 56-like
LOC122293449	1.11	9.37	6.41	2.45	6.05588e-07	-2.98	0.0158292	-0.92	0.509351	NL	NAC domain-containing protein 90-like
LOC122293952	0.07	4.01	0.49	1.77	0.263143	-4.63	0.000421745	-3.11	0.0139364	NL	NAC domain-containing protein 90-like
LOC122304129	1.98	4.51	1.13	-0.58	0.808765	-1.39	0.387927	-2.33	0.0219422	NL	transcription factor JUNGBRUNNEN 1-like
LOC122313309	12.38	19.32	11.41	-0.11	0.856178	-1.08	0.000370998	-1.15	2.2667e-07	NL	calmodulin-binding transcription activator 2-like
LOC122285405	13.73	94.58	16.9	0.26	0.887124	-2.92	0.00409575	-2.81	0.000936398	NL	probable WRKY transcription factor 40
LOC122316646	6.05	24.49	4	-0.55	0.529352	-2.4	2.01851e-08	-2.92	2.5595e-08	NL	probable WRKY transcription factor 47
LOC122274239	25.55	173.93	18.61	-0.39	0.78514	-2.89	0.00605593	-3.44	0.000178078	NL	epoxide hydrolase A-like
LOC122274262	14.22	5.73	14.66	0.06	0.930713	0.91	0.0618877	1.02	0.024296	NL	uncharacterized LOC122274262
LOC122274449	39.69	7.73	89.82	1.17	7.24476e-07	1.86	0.0203598	3.1	4.07794e-06	NL	glutamine synthetase leaf isozyme, chloroplastic-like
LOC122274785	16.55	52.13	14.83	-0.1	0.905689	-2.01	0.0214776	-2.14	0.00664792	NL	RING-H2 finger protein ATL80-like
LOC122274972	10.11	2.26	5.49	-0.85	0.0485258	1.7	0.00364033	0.92	0.0454596	NL	probable protein phosphatase 2C 38
LOC122275016	159.66	129.57	467.34	1.57	8.16761e-06	-0.1	0.903696	1.54	2.18656e-06	NL	cysteine proteinase inhibitor 5
LOC122275105	0	0	0.25	2.39	0.10463	0		3.77	0.0350667	NL	epoxide hydrolase B-like
LOC122275230	1.34	0.59	1.91	0.47	0.701813	0.72	0.440468	1.3	0.00539836	NL	uncharacterized LOC122275230
LOC122275311	3.65	49.48	3.44	-0.04	0.993792	-3.66	0.000578449	-3.88	0.000154288	NL	E3 ubiquitin-protein ligase PUB22-like
LOC122275715	1.76	0.96	2.56	0.49	0.580859	0.49	0.475179	1.04	0.0198517	NL	protein ORANGE-LIKE, chloroplastic-like
LOC122275831	14.19	6.01	18.3	0.29	0.672674	0.88	0.226928	1.23	0.0238572	NL	bifunctional epoxide hydrolase 2-like
LOC122275967	5.77	1.45	8.2	0.45	0.271751	1.51	0.0111116	2.03	3.02944e-05	NL	nucleobase-ascorbate transporter 2-like
LOC122276153	9.85	40.52	8.14	-0.29	0.776731	-2.43	5.11166e-05	-2.74	2.61979e-09	NL	protein C2-DOMAIN ABA-RELATED 11-like
LOC122276159	1.68	9.35	0.27	-2.13	0.0360289	-2.64	0.00729193	-5.05	6.74191e-08	NL	RING-H2 finger protein ATL40-like
LOC122277217	10.15	59.17	11.55	0.2	0.601466	-2.93	3.00021e-13	-2.72	9.35881e-13	NL	sugar carrier protein C
LOC122277374	0.19	7.27	0	-0.92	0.632185	-3.35	0.0328259	-7.9	4.91146e-08	NL	E3 ubiquitin-protein ligase PUB24-like
LOC122277487	0.27	0.04	0.56	0.79	0.707596	1.82	0.22829	3.08	0.00911394	NL	putative protein TIC 214 N-terminal part
LOC122277604	37.74	9.08	30.04	-0.32	0.684938	1.59	0.00406778	1.33	0.000192628	NL	protein SIEVE ELEMENT OCCLUSION B-like
LOC122277675	31.14	3.35	27.29	-0.16	0.905689	2.25	0.0869883	2.36	0.0480348	NL	RING-H2 finger protein ATL74-like
LOC122278779	1.31	12.12	0.4	-1.23	0.48813	-2.35	0.154968	-4.28	0.00386755	NL	E3 ubiquitin-protein ligase PUB22-like
LOC122278877	0.57	9.96	0.13	-1.43	0.411597	-3.26	0.0252894	-5.74	4.68977e-06	NL	E3 ubiquitin-protein ligase PUB24-like
LOC122279228	30.82	4.06	13.38	-1.14	0.0137602	2.13	0.0676702	1.24	0.275711	NL	nucleobase-ascorbate transporter 2
LOC122279351	3.66	0.29	7.45	1.01	0.0285248	2.26	0.146721	3.6	0.00847202	NL	RING-H2 finger protein ATL74-like
LOC122279538	3.09	0.98	2.87	-0.11	0.901197	1.25	0.025421	1.19	0.0168563	NL	putative disease resistance protein RGA1
LOC122279573	56.13	113.48	58.35	0.08	0.936113	-1.37	0.0128081	-1.29	1.27667e-05	NL	sugar carrier protein C-like
LOC122279715	2.86	27.51	4.03	0.47	0.51394	-3.5	1.88675e-06	-3.09	9.40949e-06	NL	RING-H2 finger protein ATL3-like
LOC122280029	0.45	0.08	0.63	0.4	0.843455	1.88	0.0756951	2.48	0.00354466	NL	cell division cycle 20.2, cofactor of APC complex-like
LOC122280589	2.46	0.66	9.68	1.91	0.000108335	1.21	0.352789	3.22	0.000230171	NL	RING-H2 finger protein ATL79-like
LOC122281685	1.25	1.02	4.47	1.75	0.0101851	-0.15	0.913694	1.71	0.00640971	NL	uncharacterized LOC122281685
LOC122281971	0.43	0.09	1.34	1.48	0.108833	1.53	0.301517	3.34	0.000500075	NL	probable E3 ubiquitin-protein ligase RHA4A
LOC122281973	1.11	3.8	2.03	0.86	0.0331328	-2.17	0.00040406	-1.32	0.021319	NL	disease resistance protein RPM1-like
LOC122282334	0.32	0.12	1.43	1.81	0.0917291	0.79	0.620447	2.95	0.000670251	NL	disease resistance RPP13-like protein 4
LOC122282392	0.01	0.15	0.03	0.27	0.90595	-2.88	0.0432853	-2.56	0.0470704	NL	disease resistance protein RPM1-like
LOC122282761	46.03	7.75	132.61	1.43	0.0298223	1.95	0.041695	3.59	4.8761e-09	NL	probable GABA transporter 2
LOC122282800	7.01	1.87	6.7	-0.07	0.94348	1.47	0.0212796	1.47	0.000444974	NL	uncharacterized LOC122282800
LOC122282809	1.87	0.49	1.68	-0.14	0.905689	1.45	0.0763898	1.39	0.0353869	NL	serine-rich adhesin for platelets-like
LOC122282998	1.53	5.17	3.77	1.25	0.0454685	-2.02	0.00588621	-0.76	0.216222	NL	E3 ubiquitin-protein ligase Os04g0590900-like
LOC122289116	0.49	0.11	2.73	2.23	0.00479625	1.46	0.284973	4.07	5.23672e-07	NL	probable E3 ubiquitin-protein ligase RHA4A
LOC122289305	0.05	0.01	0.2	1.6	0.229588	1.57	0.408712	3.9	0.00447392	NL	putative disease resistance protein At4g19050
LOC122289631	1.93	0.52	2.91	0.58	0.37205	1.45	0.0147928	2.11	8.3449e-06	NL	E3 ubiquitin-protein ligase Os04g0590900-like
LOC122289801	5.5	1	5.62	0.06	0.950064	1.87	0.0207993	2.04	0.00240444	NL	brassinosteroid-responsive RING protein 1-like
LOC122289971	2.42	2.99	1.58	-0.55	0.642859	-0.77	0.429301	-1.34	0.0234363	NL	probable protein phosphatase 2C 38
LOC122290430	5.61	9.08	2.55	-0.93	0.516529	-1.06	0.382617	-2.12	0.00674049	NL	(+)-cis,cis-nepetalactol synthase NEPS3-like
LOC122290448	0.12	0.02	0.58	1.99	0.0132348	1.78	0.132438	4.04	3.42207e-06	NL	putative disease resistance protein At4g19050
LOC122290787	10.21	5.89	2.62	-1.98	1.81756e-20	0.37	0.104264	-1.58	2.262e-12	NL	putative disease resistance protein At3g14460
LOC122290788	4.48	2.37	1.77	-1.31	0.00027368	0.49	0.286439	-0.8	0.00483377	NL	putative disease resistance protein At3g14460
LOC122290860	0.6	0.94	0.26	-0.95	0.549801	-0.99	0.448109	-2.15	0.00535848	NL	putative disease resistance RPP13-like protein 1
LOC122290867	16.36	2.21	15.51	-0.06	0.954103	2.38	6.9918e-06	2.4	1.98701e-07	NL	putative pentatricopeptide repeat-containing protein At1g26500
LOC122290951	0.62	0.69	0.15	-1.47	0.354252	-0.36	0.870302	-2.23	0.0397965	NL	uncharacterized LOC122290951
LOC122291148	3.41	2.17	0.81	-1.98	0.000873974	0.24	0.880546	-1.63	0.154121	NL	putative disease resistance protein At3g14460
LOC122291259	10.39	15.5	6	-0.67	0.579097	-1	0.379247	-1.74	0.00875504	NL	GABA transporter 1-like
LOC122291389	23.23	38.48	20.08	-0.19	0.748866	-1.17	0.00622148	-1.33	3.71549e-05	NL	BTB/POZ and MATH domain-containing protein 3-like
LOC122291571	0.02	0.97	0.04	0.21	0.926166	-4.17	0.00112233	-4.11	0.000700932	NL	RING-H2 finger protein ATL57-like
LOC122291978	1.48	0.34	2.77	0.85	0.143867	1.57	0.140844	2.52	0.00330429	NL	putative disease resistance protein At3g14460
LOC122292250	7.79	3.23	3.07	-1.34	0.000767777	0.76	0.402578	-0.52	0.477347	NL	putative disease resistance RPP13-like protein 1
LOC122292430	65.01	244.51	124.11	0.95	5.83604e-07	-2.32	3.33083e-06	-1.37	0.00375101	NL	wound-induced protein 1-like
LOC122292592	8.64	2.11	6.42	-0.4	0.569323	1.55	0.0228802	1.22	0.0444799	NL	F-box/kelch-repeat protein At5g26960-like
LOC122292639	0.14	0.02	0.39	1.34	0.193854	1.67	0.271228	3.5	7.36342e-05	NL	putative disease resistance RPP13-like protein 1
LOC122292640	1.94	3.01	0.83	-1.01	0.430523	-1.05	0.276046	-2.14	0.00761115	NL	putative disease resistance RPP13-like protein 1
LOC122292754	3.75	3.37	2.11	-1.76	0.00024097	-0.21	0.717263	-1.99	4.3352e-07	NL	uncharacterized LOC122292754
LOC122292853	2.86	0.86	2	-0.5	0.217588	1.29	0.0374093	0.85	0.147438	NL	putative disease resistance protein At3g14460
LOC122292901	9.09	4.08	11.47	0.35	0.394579	0.76	0.239752	1.16	0.0267189	NL	cysteine proteinase inhibitor 12-like
LOC122293238	1.37	0.28	0.03	-4.8	1.82414e-11	1.7	0.0141089	-3.45	0.000528103	NL	uncharacterized LOC122293238
LOC122293297	20.73	60.47	9.76	-0.99	0.135771	-1.94	0.000189364	-2.95	6.63685e-12	NL	GABA transporter 1
LOC122293320	1.38	0.14	1.64	0.24	0.88608	2.39	0.0516979	2.92	0.00365896	NL	protein OCTOPUS-like
LOC122293445	0.97	0.72	0.03	-2.87	0.0217715	0.03	0.981105	-4.02	0.000320016	NL	probable disease resistance protein At5g66900
LOC122293928	0	0	0.15	3.75	0.00121339	-0.22	0.870302	3.96	0.00292406	NL	uncharacterized LOC122293928
LOC122293943	2.87	2.76	7.96	1.33	0.0334134	-0.32	0.793278	1.08	0.0937958	NL	casein kinase 1-like protein HD16
LOC122294066	0.92	0.2	1.57	0.75	0.248364	1.67	0.0101479	2.5	3.6589e-05	NL	disease resistance protein RGA2-like
LOC122294326	9.93	24.28	10.23	0.08	0.947396	-1.67	0.0460042	-1.63	0.00929288	NL	probable ADP-ribosylation factor GTPase-activating protein AGD11
LOC122294387	3.42	2.1	1.87	-1.31	1.58613e-06	-0.07	0.94518	-1.33	0.0343702	NL	putative disease resistance RPP13-like protein 1
LOC122294405	16.73	3.01	1.06	-3.94	1.50428e-51	1.97	0.00470637	-1.82	0.00654252	NL	putative disease resistance protein At3g14460
LOC122294425	3.16	2.2	0.48	-2.45	0.000785108	0.03	0.978708	-2.62	1.41562e-11	NL	putative disease resistance protein RGA1
LOC122294503	12.95	120.08	8.76	-0.53	0.630585	-3.48	1.79184e-06	-4.08	6.28287e-10	NL	F-box/kelch-repeat protein At5g60570-like
LOC122294513	0.54	0.15	0.56	0.02	0.991228	1.37	0.133505	1.5	0.0316901	NL	putative disease resistance RPP13-like protein 1
LOC122294514	5.07	0.66	2.86	-0.94	0.443203	2.4	0.0150333	1.64	0.000129517	NL	putative disease resistance RPP13-like protein 1
LOC122294552	5.41	1.79	0.2	-4.43	2.27035e-19	1.15	0.00987962	-3.36	7.44563e-07	NL	putative disease resistance RPP13-like protein 1
LOC122294565	5.89	1.29	11.81	1.18	0.00592681	1.33	0.0279022	2.6	2.50038e-09	NL	uncharacterized LOC122294565
LOC122294638	0.07	0.1	0.67	2.85	0.00128204	-0.76	0.719047	2.18	0.0465976	NL	putative disease resistance RPP13-like protein 1
LOC122294641	0.16	0.1	2.26	3.69	3.00173e-16	0.3	0.872912	4.12	1.03005e-10	NL	putative disease resistance RPP13-like protein 1
LOC122294720	0.46	0.12	1.55	1.36	0.350191	0.81	0.737162	2.91	0.034876	NL	putative disease resistance RPP13-like protein 1
LOC122295032	0.2	0.02	0.71	1.4	0.354773	1.86	0.28793	3.79	0.0114375	NL	RING-H2 finger protein ATL16-like
LOC122295063	0.16	0.08	0.96	2.41	1.15906e-05	0.62	0.734672	3.1	0.00123412	NL	putative disease resistance RPP13-like protein 1
LOC122295211	2.34	5.63	4.17	0.82	0.223413	-1.66	0.019551	-0.83	0.0960938	NL	uncharacterized LOC122295211
LOC122295389	0.47	0.66	0.14	-1.46	0.0851008	-0.89	0.377462	-2.49	3.6319e-07	NL	uncharacterized LOC122295389
LOC122295436	0.04	0.01	0.28	2.32	0.016673	1.52	0.420831	4.46	0.000503803	NL	cellulose synthase A catalytic subunit 2 [UDP-forming]-like
LOC122295491	60.09	11.37	84.93	0.54	0.0657456	1.82	0.0362949	2.45	0.00100396	NL	thioredoxin M-type, chloroplastic-like
LOC122295653	6.86	0.28	12.72	0.86	0.200539	3.52	0.000941925	4.78	1.35797e-09	NL	thermospermine synthase ACAULIS5
LOC122295778	0	0	0.09	3.24	0.0101136	0		4.57	0.00543027	NL	disease resistance protein At4g27190-like
LOC122295870	0.43	17.46	0.23	-0.67	0.782827	-4.29	0.00126329	-5.88	5.36594e-07	NL	U-box domain-containing protein 21-like
LOC122295913	0.83	0.01	1.81	1.05	0.196904	4.14	0.000955348	5.84	1.75946e-07	NL	uncharacterized LOC122295913
LOC122295978	29.51	16.38	0.65	-4.92	1.27173e-14	0.45	0.761366	-4.81	1.93885e-21	NL	uncharacterized LOC122295978
LOC122296086	0.85	0.04	1.11	0.35	0.854155	3.66	0.000732632	4.36	6.3499e-06	NL	cellulose synthase A catalytic subunit 7 [UDP-forming]-like
LOC122296184	74.65	7.37	130.96	0.78	0.144508	2.68	0.00153322	3.62	1.79832e-07	NL	amino acid permease 3-like
LOC122296421	0.83	1.01	0.05	-3.14	0.00215139	-0.66	0.551496	-4.46	8.21247e-08	NL	uncharacterized LOC122296421
LOC122296686	0	0.77	0.03	0.23	0.88608	-3.37	0.0367223	-3.21	0.0722679	NL	uncharacterized mitochondrial protein AtMg00810-like
LOC122296946	0	0.26	0.02	0.42	0.823249	-4.52	0.00152054	-2.93	0.0573797	NL	putative disease resistance protein At4g19050
LOC122297197	1.24	65.56	0.2	-1.39	0.472289	-4.44	0.00107622	-7.57	1.15553e-10	NL	VQ motif-containing protein 8, chloroplastic
LOC122297606	27.86	6.17	38.78	0.48	0.0630803	1.71	0.0136538	2.26	0.00016558	NL	calcium sensing receptor, chloroplastic
LOC122298382	0.92	2.35	1.25	0.42	0.785028	-1.72	0.0433727	-1.33	0.00659214	NL	probable disease resistance RPP8-like protein 2
LOC122298403	1.47	6.09	8.29	2.29	0.000370659	-2.14	0.0660772	0.03	0.982068	NL	amino acid permease 3-like
LOC122298421	1.11	0.27	0.23	-2	0.00717532	1.58	0.109875	-0.41	0.669182	NL	putative disease resistance RPP13-like protein 1
LOC122298449	0.86	0.37	1.11	0.34	0.723848	0.8	0.192488	1.19	0.0274186	NL	putative disease resistance RPP13-like protein 1
LOC122298485	10.76	2.52	53.25	2.29	3.6231e-23	1.62	0.000546323	3.99	3.9561e-37	NL	glutamine synthetase nodule isozyme-like
LOC122298538	0.28	0.19	0.71	1.26	0.0405836	0.17	0.880546	1.53	0.000397747	NL	probable disease resistance protein At4g27220
LOC122298622	4.23	0.39	5.15	0.24	0.905689	2.59	0.0211673	3.19	2.12249e-05	NL	cellulose synthase A catalytic subunit 7 [UDP-forming]
LOC122298649	0.24	0.53	0.14	-0.63	0.761855	-1.54	0.100558	-2.32	0.00155156	NL	probable disease resistance RPP8-like protein 2
LOC122298945	0.13	0.29	0	-2.73	0.0475531	-0.81	0.732906	-2.72	0.175441	NL	putative disease resistance RPP13-like protein 1
LOC122299062	11.65	5.65	63.29	1.5	0.369897	0.43	0.849751	2.66	0.00150172	NL	probable disease resistance protein At4g27220
LOC122299080	5.63	4.56	1.83	-1.59	1.85991e-09	-0.17	0.886931	-1.68	0.0246392	NL	probable disease resistance protein At4g27220
LOC122299081	5.4	1.34	3.36	-0.7	0.31197	1.57	0.00814276	0.93	0.0387036	NL	probable disease resistance protein At4g27220
LOC122299118	0.01	0	1.24	6.55	5.36728e-21	0.31	0.849751	8.25	3.54934e-11	NL	probable serine/threonine-protein kinase SIS8
LOC122299140	24.77	7.29	4.84	-1.7	5.48419e-06	1.03	0.1974	-0.6	0.389841	NL	proteasome subunit beta type-7-A-like
LOC122299150	2.34	0.57	2.87	0.27	0.776272	1.57	0.0192536	1.93	1.2898e-05	NL	putative disease resistance RPP13-like protein 1
LOC122299151	4.97	1.48	7.85	0.71	0.0695752	1.28	0.0197655	2.06	5.29005e-08	NL	putative disease resistance RPP13-like protein 1
LOC122299152	1.47	0.3	1.69	0.18	0.900244	1.79	0.0212434	2.1	2.84848e-05	NL	putative disease resistance RPP13-like protein 1
LOC122299153	0.45	0.11	0.63	0.56	0.295512	1.47	0.0105383	2.11	1.05091e-06	NL	uncharacterized LOC122299153
LOC122299188	10.87	11.01	9	-1.27	0.000296777	0.8	0.240799	-0.41	0.476518	NL	probable disease resistance protein At4g27220
LOC122299193	19.13	107.02	29.47	0.63	0.106177	-2.86	2.40769e-18	-2.21	2.65882e-30	NL	sugar carrier protein A
LOC122299322	5.58	4.24	2.34	-1.22	2.97574e-06	-0.02	0.972941	-1.2	6.89919e-05	NL	putative disease resistance protein RGA1
LOC122299324	1.56	0.87	7.27	2.06	0.000249797	0.32	0.840935	2.48	0.000660826	NL	cellulose synthase A catalytic subunit 2 [UDP-forming]-like
LOC122299335	12.21	2.64	35.97	1.54	7.48712e-06	1.62	0.0965233	3.25	2.16002e-05	NL	thioredoxin M-type, chloroplastic-like
LOC122299339	0	0	0.5	3.23	0.0107125	0		4.59	0.0055811	NL	uncharacterized LOC122299339
LOC122299679	0.24	5.81	0.01	-1.86	0.258922	-3.63	0.0105846	-6.62	7.03949e-06	NL	U-box domain-containing protein 21-like
LOC122299681	0.55	0.51	0.27	-0.91	0.345136	-0.33	0.775128	-1.27	0.0460638	NL	putative disease resistance protein At3g14460
LOC122299689	3.45	5.85	1.58	-1.07	0.0395158	-1.18	0.014063	-2.27	4.92638e-26	NL	putative disease resistance protein At1g50180
LOC122299914	1.45	3.47	5.71	1.82	0.0317103	-1.58	0.153704	0.29	0.740906	NL	nucleobase-ascorbate transporter 3-like
LOC122299941	1.05	1.55	0.92	-0.18	0.877771	-0.99	0.0422401	-1.14	6.75393e-05	NL	probable disease resistance RPP8-like protein 2
LOC122300243	0.93	0.47	39.04	2.8	0.0357218	0.33	0.886555	3.38	0.0701657	NL	uncharacterized LOC122300243
LOC122300254	11.7	13.16	6.05	-0.95	0.018418	-0.53	0.236651	-1.46	1.54118e-13	NL	uncharacterized LOC122300254
LOC122300288	0.61	9.68	0.21	-1.32	0.20667	-4.19	2.41528e-11	-5.64	4.3242e-17	NL	disease resistance protein RPM1-like
LOC122300408	5.11	14.66	6.04	0.28	0.856228	-1.9	0.0149239	-1.6	0.0523971	NL	RING-H2 finger protein ATL2
LOC122300493	4.25	4.79	13.3	1.61	2.99295e-05	-0.64	0.630599	0.94	0.326666	NL	glutamine synthetase leaf isozyme, chloroplastic
LOC122300815	0.48	0.14	1.41	1.37	0.182323	1.17	0.390535	2.72	0.0104021	NL	F-box/kelch-repeat protein SKIP20-like
LOC122300890	3.9	44.68	0.84	-1.76	0.147629	-3.34	0.000546214	-5.78	2.28768e-26	NL	dormancy-associated protein homolog 4-like
LOC122300979	3.32	4.24	1.72	-0.92	0.00354811	-0.57	0.110775	-1.47	7.899e-18	NL	putative disease resistance protein RGA4
LOC122301347	17.3	25.63	18.42	0.11	0.855364	-1.01	0.0110877	-0.87	0.00485868	NL	probable protein phosphatase 2C 38
LOC122301400	0.25	4.48	0.12	-0.6	0.837604	-3.71	0.00280649	-5.04	2.21037e-05	NL	uncharacterized LOC122301400
LOC122302234	69.68	99.72	58.08	-0.25	0.403212	-0.91	0.0205273	-1.13	0.000310444	NL	protein AUXIN SIGNALING F-BOX 2-like
LOC122302558	3.1	0.6	4.64	0.55	0.484798	1.78	0.0697209	2.42	0.00727161	NL	RING-H2 finger protein ATL46-like
LOC122302712	30.08	273.15	21.83	-0.45	0.369553	-3.56	5.89991e-18	-4.01	6.52702e-29	NL	lysine histidine transporter 1-like
LOC122303342	17.54	2.12	38.24	1.1	0.0466797	2.5	2.34252e-05	3.72	1.018e-13	NL	amino acid permease 2-like
LOC122303352	0.46	0.19	1.09	1.14	0.173174	0.79	0.588715	2.04	0.0312787	NL	triacylglycerol lipase 2-like
LOC122303380	14.99	71.87	1.07	-3.22	5.08997e-05	-2.44	0.0261891	-6.18	1.21692e-17	NL	U-box domain-containing protein 26-like
LOC122303406	1.08	4.37	0.59	-0.73	0.626903	-2.19	0.065481	-3.08	0.0032912	NL	U-box domain-containing protein 21-like
LOC122303455	7.32	79.55	5.72	-0.33	0.808765	-3.61	5.96864e-06	-4.09	1.75976e-11	NL	U-box domain-containing protein 28-like
LOC122303459	9.32	15.96	9.41	0.04	0.956116	-1.22	0.0187739	-1.15	0.00372848	NL	protein MKS1-like
LOC122303640	0.1	0	0.51	1.4	0.457937	2.29	0.192804	3.91	0.033357	NL	triacylglycerol lipase 2-like
LOC122303975	46.41	54.67	20.4	-1.06	0.348344	-0.57	0.673285	-1.72	0.00218295	NL	epoxide hydrolase B-like
LOC122304231	4.52	1.75	7.28	0.68	0.0196167	0.93	0.00496022	1.67	1.62392e-11	NL	U-box domain-containing protein 30-like
LOC122304714	0.79	4.88	0.77	-0.05	0.98682	-2.76	0.00653806	-2.98	8.29683e-05	NL	probable protein phosphatase 2C 63
LOC122304791	0.03	0.36	0	-0.34	0.852381	-1.98	0.276178	-4.4	0.0132884	NL	E3 ubiquitin-protein ligase ATL42-like
LOC122304796	0.29	0.95	0.2	-0.45	0.885533	-1.98	0.0656834	-2.67	0.0169406	NL	uncharacterized LOC122304796
LOC122304880	0.66	0.92	0.19	-1.4	0.292242	-0.86	0.566042	-2.56	0.00167659	NL	putative E3 ubiquitin-protein ligase LIN
LOC122305082	15.48	5.11	13.11	-0.24	0.777952	1.14	0.0464578	0.96	0.0619472	NL	GDP-fucose transporter 1-like
LOC122305114	14.71	12.7	7.45	-0.95	0.0129659	-0.18	0.867291	-1.09	0.0365875	NL	broad specificity amino-acid racemase RacX-like
LOC122305228	13.87	1.67	19.7	0.51	0.517402	2.27	0.0313786	2.96	0.000631634	NL	serine/threonine-protein kinase SRK2A
LOC122305284	5.59	8.2	3.58	-0.59	0.547355	-0.97	0.206693	-1.58	6.40239e-05	NL	GABA transporter 1-like
LOC122305579	0.98	0.06	1.63	0.69	0.616148	2.6	0.0692184	3.86	0.000504603	NL	RING-H2 finger protein ATL78
LOC122305587	1.69	6.36	1.63	-0.03	0.988516	-2.11	0.0561827	-2.22	0.0260336	NL	E3 ubiquitin-protein ligase ATL41-like
LOC122306069	0.51	0.08	1.47	1.42	0.0366886	2.05	0.0802808	3.62	0.000271551	NL	cellulose synthase A catalytic subunit 4 [UDP-forming]-like
LOC122306117	0.23	0.04	0.65	1.29	0.285903	1.7	0.247993	3.37	0.00191258	NL	nucleobase-ascorbate transporter 1
LOC122306728	2.16	5.61	2	-0.08	0.940129	-1.73	0.0539694	-1.84	0.0214516	NL	protein MKS1-like
LOC122306780	1.36	7.27	1.03	-0.32	0.864198	-2.47	0.0459405	-2.96	0.00866899	NL	U-box domain-containing protein 27-like
LOC122306884	0.49	7.36	0.4	-0.23	0.905689	-4.15	6.7151e-15	-4.46	1.10826e-18	NL	E3 ubiquitin-protein ligase ATL42-like
LOC122307121	20.4	2.3	56.02	1.38	0.0301562	2.5	0.00360403	4.02	1.4559e-07	NL	amino acid permease 3-like
LOC122307181	4.57	0.74	4.08	-0.13	0.934394	2.02	0.0261522	2	0.0189939	NL	extradiol ring-cleavage dioxygenase-like
LOC122307906	4.68	1.96	8.26	0.81	0.0212974	0.83	0.0407225	1.69	2.39053e-10	NL	disease resistance protein At4g27190-like
LOC122307911	0.51	0.2	1.27	1.27	0.0667209	0.88	0.252335	2.26	0.000179246	NL	disease resistance protein At4g27190-like
LOC122307932	6.83	1.57	6.93	0.01	0.999749	1.69	0.00431437	1.77	1.19665e-05	NL	disease resistance protein At4g27190-like
LOC122307956	5.97	1.7	13.93	1.11	0.183474	1.32	0.286612	2.6	0.00224286	NL	disease resistance protein At4g27190-like
LOC122308025	0.09	0.08	1.04	3.48	7.29787e-07	-0.34	0.870302	3.39	5.99341e-06	NL	disease resistance protein At4g27190-like
LOC122308046	3.68	1.92	5.08	0.47	0.277872	0.52	0.141817	1.04	0.000269061	NL	disease resistance protein At4g27190-like
LOC122308128	1.86	0.57	2.38	0.33	0.775485	1.21	0.180395	1.63	0.0116811	NL	disease resistance protein At4g27190-like
LOC122308159	0.81	0.26	4.28	2.31	8.67142e-07	1.11	0.285192	3.59	3.73999e-11	NL	disease resistance protein At4g27190-like
LOC122308215	10.27	71.24	6.9	-0.55	0.368117	-3.17	2.85156e-31	-3.69	1.51129e-30	NL	sugar transport protein 14-like
LOC122308375	8.63	20.21	16.57	0.93	0.0233183	-1.64	0.0076666	-0.7	0.203535	NL	uncharacterized protein At3g27210-like
LOC122308391	3.81	11.94	2.38	-0.56	0.718643	-1.96	0.0252469	-2.64	7.88583e-06	NL	protein C2-DOMAIN ABA-RELATED 1-like
LOC122308869	72.68	10.17	154.05	1.11	0.0132795	2.23	0.0162477	3.48	2.87325e-06	NL	thioredoxin H2-like
LOC122308886	1.08	0.47	3.12	1.5	0.00040352	0.74	0.247993	2.33	2.34565e-11	NL	putative disease resistance RPP13-like protein 1
LOC122308887	0.35	0.24	2.33	2.5	0.000581985	0.19	0.906435	2.99	1.80991e-10	NL	putative disease resistance RPP13-like protein 1
LOC122308895	6.31	0.76	38.18	2.53	7.93873e-12	2.17	0.0822329	4.78	3.02626e-06	NL	amino acid permease 3-like
LOC122309239	1.7	20.59	0.13	-2.42	0.069549	-2.95	0.0434091	-6.82	7.16242e-10	NL	U-box domain-containing protein 21-like
LOC122309524	0.6	0.39	2.09	1.61	0.12787	0.09	0.961117	1.96	0.00616474	NL	putative disease resistance RPP13-like protein 1
LOC122309537	0.86	21.83	1.5	0.56	0.824352	-4.04	0.000963281	-4.22	1.83941e-70	NL	receptor like protein 21-like
LOC122309798	46.19	87.09	35.3	-0.34	0.681814	-1.26	0.0495645	-1.6	0.000134951	NL	F-box/kelch-repeat protein SKIP11-like
LOC122309991	1.29	6.52	0.15	-2.74	1.5858e-07	-2.59	5.79463e-05	-5.45	1.42461e-24	NL	zinc finger BED domain-containing protein RICESLEEPER 1-like
LOC122310048	1.57	32.49	0.88	-0.67	0.751662	-4.03	0.000230329	-5.56	1.16836e-99	NL	receptor-like protein 56
LOC122310322	0.52	0.34	1.22	1.16	0.128558	0.15	0.909126	1.41	0.0275907	NL	putative disease resistance protein At3g14460
LOC122310593	1.84	0.29	2.23	0.3	0.838711	2.09	0.00880711	2.49	0.000750736	NL	RING-H2 finger protein ATL67-like
LOC122310824	1.01	12.68	0.79	-0.12	0.941795	-3.46	0.000264834	-3.74	8.37998e-06	NL	putative aminoacrylate hydrolase RutD
LOC122310922	1.76	0.02	13.07	2.63	0.000221606	4.03	0.00279364	7.62	1.73129e-13	NL	uncharacterized LOC122310922
LOC122310961	8.16	29.68	4.61	-0.73	0.580859	-2.14	0.0320802	-3.07	2.30481e-07	NL	F-box/kelch-repeat protein At1g67480-like
LOC122311835	2.83	7.44	2.86	0.02	0.98439	-1.79	0.000295655	-1.75	1.55022e-05	NL	probable protein phosphatase 2C 63
LOC122311886	0.51	0.07	2.32	1.83	0.0730957	1.92	0.190007	4.15	0.000272126	NL	cell division cycle 20.2, cofactor of APC complex-like
LOC122312393	5.44	10.72	6.13	0.18	0.816985	-1.4	0.000306241	-1.18	0.00137619	NL	probable protein phosphatase 2C 63
LOC122312831	4.58	1.85	7.45	0.71	0.382214	0.76	0.451131	1.57	0.00793174	NL	RING-H2 finger protein ATL52
LOC122312897	9	1.3	16.32	0.87	0.0658421	2.17	0.00195044	3.18	4.52396e-11	NL	protein C2-DOMAIN ABA-RELATED 7-like
LOC122312987	0.88	5.95	0.23	-1.6	0.207468	-2.71	0.025232	-4.73	3.2036e-06	NL	U-box domain-containing protein 21-like
LOC122313145	2.06	0.12	3.53	0.66	0.716738	3.09	0.00539013	4.18	8.19397e-07	NL	amino acid permease 3-like
LOC122313488	12.87	79.7	8.66	-0.55	0.529945	-2.93	2.34164e-05	-3.56	3.50788e-14	NL	F-box/kelch-repeat protein SKIP11-like
LOC122313585	29.27	50.85	18.82	-0.61	0.10212	-1.21	0.267065	-1.81	0.0404242	NL	probable protein phosphatase 2C 46
LOC122313606	4.11	12.5	1.47	-1.57	0.00141553	-1.92	0.00343093	-3.54	5.47776e-15	NL	uncharacterized LOC122313606
LOC122313650	31.95	123.39	35.73	0.16	0.848059	-2.13	0.00647555	-2	0.00537605	NL	glycosyl hydrolase 5 family protein-like
LOC122314141	0	0.02	2.22	5.55	2.41588e-09	-0.21	0.872912	5.74	4.8086e-07	NL	uncharacterized LOC122314141
LOC122314249	36.63	88.21	20.27	-0.79	0.268507	-1.66	0.0186195	-2.5	4.63387e-11	NL	RING-H2 finger protein ATL52-like
LOC122314669	0.46	0.11	1.68	1.63	0.0719922	1.46	0.268455	3.33	0.000388816	NL	importin subunit alpha-like
LOC122314919	46.91	13.24	38.33	-0.28	0.70978	1.35	0.0423794	1.14	0.0288499	NL	cellulose synthase A catalytic subunit 1 [UDP-forming]
LOC122314980	2.53	5.86	9.65	1.88	1.37464e-05	-1.66	3.96842e-05	0.3	0.484916	NL	hexose carrier protein HEX6-like
LOC122315879	10.42	15.32	8.97	-0.2	0.665885	-1	0.00508643	-1.16	0.000167647	NL	BTB/POZ and MATH domain-containing protein 2-like
LOC122315891	4.25	0.93	2.72	-0.64	0.311459	1.67	0.0103356	1.11	0.0203282	NL	putative E3 ubiquitin-protein ligase LIN-1
LOC122316146	19.06	1.12	16.44	-0.14	0.905689	3.44	3.1374e-05	3.48	5.97284e-06	NL	RING-H2 finger protein ATL79-like
LOC122316454	5.04	1.64	7.26	0.5	0.245596	1.08	0.0961258	1.65	0.000712573	NL	U-box domain-containing protein 30-like
LOC122316589	8.45	11.29	4.32	-0.98	0.00554057	-0.78	0.0203831	-1.73	1.0494e-19	NL	F-box/kelch-repeat protein At1g16250
LOC122316900	3.79	0.96	6.99	0.85	0.25041	1.35	0.2967	2.33	0.0167618	NL	diacylglycerol kinase theta-like
LOC122316908	1.66	1.45	0	-5.33	2.29251e-08	-0.26	0.843821	-6.82	1.21073e-06	NL	uncharacterized LOC122316908
LOC122316910	16.34	3.44	15.81	-0.01	0.994945	1.7	0.061589	1.8	0.0260597	NL	thioredoxin-like protein CDSP32, chloroplastic
LOC122317170	27.69	10.09	27.05	-0.01	0.993452	0.97	0.0671145	1.01	0.025889	NL	sugar transport protein 5
LOC122317298	68.68	18.7	92.61	0.47	0.123191	1.41	0.00189125	1.94	6.56327e-07	NL	thioredoxin F-type, chloroplastic-like
LOC122317740	0.58	0.09	0.24	-1.2	0.107604	2.24	0.00160789	1.07	0.233855	NL	nuclear poly(A) polymerase 3
LOC122317790	3.98	0.1	1.1	-1.61	0.133017	4.31	3.11513e-05	3.14	2.55061e-12	NL	uncharacterized LOC122317790
LOC122317791	0.19	0.12	1.44	2.24	0.0682856	0.09	0.967761	2.78	0.0279185	NL	disease resistance protein At4g27190-like
LOC122317874	0.28	0.08	1.04	1.71	0.0268363	1.18	0.467573	3.18	0.000533237	NL	RING-H2 finger protein ATL13-like
LOC122317920	4.81	1.62	6.31	0.38	0.691939	1.11	0.18302	1.59	0.0053198	NL	protein LIGHT-DEPENDENT SHORT HYPOCOTYLS 1-like
LOC122317926	27.22	45.15	20.65	-0.38	0.28226	-1.17	0.034952	-1.53	0.00155056	NL	epoxide hydrolase A-like
LOC122318078	3.01	6.41	11.43	1.87	0.000234365	-1.45	0.0223282	0.48	0.26401	NL	RING-H2 finger protein ATL5-like
LOC122318085	1.07	0.16	1.23	0.21	0.905689	1.88	0.141767	2.3	0.0377665	NL	RING-H2 finger protein ATL8-like
LOC122318197	1.42	82.96	3.74	1.02	0.596455	-5	1.98556e-05	-4.78	1.16289e-38	NL	epoxide hydrolase A-like
LOC122318268	0.6	0.27	0.89	0.55	0.545743	0.7	0.442486	1.33	0.0309361	NL	uncharacterized LOC122318268
LOC122318307	0.05	0.4	0	-1.28	0.518727	-2.95	0.00427954	-6.01	1.07964e-07	NL	uncharacterized LOC122318307
LOC122318442	36.8	10.22	22.71	-0.69	0.00341751	1.4	0.0130367	0.78	0.127019	NL	probable cellulose synthase A catalytic subunit 5 [UDP-forming]
LOC122318607	2.83	6.32	5.7	0.98	0.270129	-1.58	0.000176784	-0.49	0.556332	NL	RING-H2 finger protein ATL2-like
LOC122318642	57.39	13.54	46.14	-0.3	0.607999	1.6	0.00766303	1.37	0.00313833	NL	epoxide hydrolase A-like
LOC122318698	73.25	23.37	48.97	-0.57	0.119591	1.21	0.00546848	0.69	0.023021	NL	cellulose synthase A catalytic subunit 1 [UDP-forming]-like
LOC122318903	15.07	61.41	7.72	-0.82	0.508701	-2.31	0.0145591	-3.29	1.24867e-06	NL	epoxide hydrolase A-like
LOC122275328	0.87	0.04	3.83	1.97	0.00329876	3.18	0.0122853	5.55	1.57873e-07	Other	thaumatin-like protein
LOC122280533	374.45	1233.89	1262.36	1.62	0.033338	-1.91	0.0363626	-0.26	0.669521	Other	thaumatin-like protein 1
LOC122281906	71.94	142.32	57.51	-0.27	0.812798	-1.38	0.0984425	-1.65	0.00796308	Other	non-specific lipid transfer protein GPI-anchored 7-like
LOC122288950	39.4	1723.39	105.84	1.29	0.1458	-4.44	0.000260836	-3.65	0.00253601	Other	protein P21-like
LOC122289071	48.73	37.34	120.91	1.29	0.00971704	-0.03	0.973626	1.32	0.0335308	Other	protein P21-like
LOC122289760	0.2	0.03	0.72	1.62	0.0486798	2.11	0.0916392	4.01	4.3595e-05	Other	putative disease resistance protein At4g19050
LOC122292424	0.21	0	1.08	1.8	0.158237	2.28	0.196213	5.35	0.000459255	Other	pathogenesis-related thaumatin-like protein 3.5
LOC122292867	16.02	2.4	71.82	1.94	0.0165212	1.95	0.112451	4.27	8.72711e-08	Other	osmotin-like protein
LOC122295432	3.47	0.02	15.11	1.7	0.15336	4.28	0.00249002	7.77	1.81239e-14	Other	thaumatin-like protein
LOC122295698	0.16	0	0.38	0.75	0.76699	1.47	0.438736	3.92	0.0246656	Other	pathogenesis-related protein 5-like
LOC122295733	7.03	17.38	7.21	0.07	0.976203	-1.53	0.179682	-1.56	0.00101025	Other	thaumatin-like protein 1b
LOC122297195	246.54	3103.04	26.74	-1.5	0.421957	-2.9	0.0450218	-6.43	4.47139e-10	Other	thaumatin-like protein 1b
LOC122297229	0.28	0.05	0.63	0.87	0.637069	1.45	0.418429	2.92	0.00955531	Other	non-specific lipid transfer protein GPI-anchored 10-like
LOC122298531	1176.9	10959.4	35.49	-1.69	0.322065	-2.39	0.138033	-7.64	1.00218e-12	Other	thaumatin-like protein 1
LOC122298588	4.4	5.85	0.82	-2.04	0.042574	-0.77	0.544011	-3.16	2.12442e-08	Other	pathogenesis-related protein 5-like
LOC122298648	0.74	4.59	0.76	0.08	0.973702	-2.62	0.0335817	-2.76	0.00802901	Other	pathogenesis-related thaumatin-like protein 3.5
LOC122299577	6.42	12.56	5.2	0.09	0.936382	-1.16	0.0590408	-1.04	0.0344183	Other	pathogenesis-related protein 5-like
LOC122299910	13.39	4.21	4.49	-1.62	0.0442431	1.28	0.193587	-0.33	0.715037	Other	pathogenesis-related protein 5-like
LOC122302506	0.38	0	1.01	0.9	0.68814	2.17	0.223072	5.02	0.00175312	Other	thaumatin-like protein
LOC122303678	4	16.69	0.63	-2.12	0.063962	-2.04	0.140043	-4.85	1.03475e-08	Other	G-type lectin S-receptor-like serine/threonine-protein kinase CES101
LOC122306865	0.02	0.19	1.24	3.31	0.00625061	-0.94	0.650382	1.74	0.331393	Other	thaumatin-like protein
LOC122309954	29.68	8.53	34.67	0.24	0.666856	1.38	3.7359e-05	1.66	9.02412e-08	Other	thaumatin-like protein 1b
LOC122310823	1.17	0.06	4.7	1.85	0.00451181	3.26	0.00461811	5.49	1.65117e-09	Other	pathogenesis-related thaumatin-like protein 3.5
LOC122311841	6.42	0.43	10.49	0.69	0.225432	2.3	0.154968	3.34	0.0276793	Other	thaumatin-like protein 1
LOC122313363	50.48	3.19	58.59	0.19	0.905689	2.73	0.0481121	3.35	0.00600238	Other	thaumatin-like protein 1
LOC122313814	0.68	0	2.01	1.45	0.0828876	3.83	0.00982092	5.97	4.27533e-05	Other	pathogenesis-related thaumatin-like protein 3.5
LOC122317055	27.5	57.79	29.77	0.12	0.909889	-1.45	0.0268985	-1.34	0.000712438	Other	thaumatin-like protein 1b
LOC122318439	0.15	2.92	0.1	-0.38	0.905689	-3.73	0.00280015	-4.78	6.1722e-06	Other	thaumatin-like protein 1
LOC122318988	23.62	234.8	21.84	-0.09	0.905689	-3.6	1.79693e-17	-3.7	2.45257e-21	Other	thaumatin-like protein 1
LOC122278781	0.15	0.03	2.69	2.99	0.00777961	0.66	0.794508	5.29	7.05354e-08	RLK	rho GDP-dissociation inhibitor 1-like
LOC122281193	11.42	1.21	12.31	0.1	0.929179	2.43	0.0251593	2.75	0.00264933	RLK	leucine-rich repeat receptor-like serine/threonine-protein kinase RGI4
LOC122291971	10.77	12.19	9.32	-1.1	0.204048	-1	0.28793	-2.2	5.47083e-08	RLK	G-type lectin S-receptor-like serine/threonine-protein kinase LECRK3
LOC122298565	0.27	0.05	1.06	1.32	0.460184	1	0.653844	3.29	0.0256413	RLK	high mobility group B protein 7
LOC122304047	4.9	0.97	2.75	-0.8	0.162038	1.85	0.00108506	1.11	0.0216877	RLK	F-box/kelch-repeat protein At3g23880-like
LOC122305566	0.34	0	0.65	0.75	0.753173	1.77	0.338824	4.16	0.014851	RLK	high mobility group B protein 3-like
LOC122308097	0.03	0.87	0	-0.24	0.885533	-2.79	0.092382	-4.99	0.00358081	RLK	F-box/kelch-repeat protein At3g06240-like
LOC122313261	4.28	0.97	4.46	0.16	0.905689	1.51	0.176848	1.81	0.0396328	RLK	RNA-dependent RNA polymerase 1-like
LOC122317012	1.84	3.62	7.5	2.02	1.02287e-08	-1.37	0.00194879	0.71	0.0184759	RLK	F-box/kelch-repeat protein At3g23880-like
LOC122275231	12.42	22.59	9.38	-0.41	0.692538	-1.25	0.0495645	-1.67	2.94083e-07	RLK-GNK2	putative receptor-like protein kinase At4g00960
LOC122275236	0.67	0.98	0	-1.29	0.473555	-0.52	0.849839	-4.87	0.00483299	RLK-GNK2	cysteine-rich receptor-like protein kinase 29
LOC122275548	1.98	4.05	0	-0.79	0.686724	-0.48	0.85073	-6.27	0.000108015	RLK-GNK2	cysteine-rich receptor-like protein kinase 10
LOC122275580	14.6	422.23	0.48	-1.02	0.603335	-1.93	0.287978	-6.5	5.00145e-05	RLK-GNK2	cysteine-rich repeat secretory protein 38-like
LOC122276348	1.82	15.62	1.27	-0.38	0.884772	-2.83	0.0378979	-3.72	0.000568518	RLK-GNK2	putative receptor-like protein kinase At4g00960
LOC122276349	1.42	0.63	2.25	0.6	0.626903	0.73	0.527294	1.45	0.00866468	RLK-GNK2	putative receptor-like protein kinase At4g00960
LOC122276426	34.12	7.22	32.02	-0.13	0.888702	1.73	0.0154931	1.7	0.00390083	RLK-GNK2	plasmodesmata-located protein 2-like
LOC122276577	0.11	0	0.58	1.82	0.150879	2.03	0.262058	4.73	0.00348719	RLK-GNK2	cysteine-rich receptor-like protein kinase 25
LOC122276585	0.44	0.09	2.67	2.01	0.106427	1.05	0.632866	4.32	9.49111e-05	RLK-GNK2	uncharacterized LOC122276585
LOC122276763	0.39	1.23	0.2	-0.81	0.657878	-1.78	0.179262	-2.91	0.00153447	RLK-GNK2	uncharacterized LOC122276763
LOC122277190	24.65	42.13	12.71	-0.78	0.544597	-1.13	0.405722	-2.02	0.0216808	RLK-GNK2	cysteine-rich receptor-like protein kinase 25
LOC122277662	0.19	3.49	0	-0.66	0.737925	-2.25	0.201361	-5.75	0.000516116	RLK-GNK2	cysteine-rich repeat secretory protein 38-like
LOC122277803	0.06	3.32	0	-0.24	0.885533	-3.13	0.0537275	-5.41	0.00127835	RLK-GNK2	cysteine-rich repeat secretory protein 38-like
LOC122279117	1.38	7.81	0.05	-2.72	0.0416275	-1.8	0.319281	-6.28	2.15994e-06	RLK-GNK2	cysteine-rich receptor-like protein kinase 26
LOC122279387	20.86	55.79	12.04	-0.75	0.0561402	-1.85	3.35455e-05	-2.59	1.84458e-11	RLK-GNK2	cysteine-rich receptor-like protein kinase 10
LOC122280378	9.29	14.84	5.6	-0.72	0.0120151	-1.12	0.0056261	-1.81	6.67057e-09	RLK-GNK2	formin-like protein 5
LOC122291330	1.83	0.23	5.03	1.4	0.0468963	2.15	0.0679042	3.88	1.9371e-07	RLK-GNK2	plasmodesmata-located protein 8-like
LOC122291637	1.12	6.03	0.19	-2.18	0.0202475	-2.64	0.00573713	-4.99	2.7379e-07	RLK-GNK2	cysteine-rich repeat secretory protein 55-like
LOC122291888	18.86	2.67	17.6	-0.1	0.927112	2.18	0.0183316	2.24	0.0023859	RLK-GNK2	formin-like protein 1
LOC122293435	1.48	0.12	1.72	0.17	0.918692	2.71	0.0176788	3.23	0.000198731	RLK-GNK2	plasmodesmata-located protein 8
LOC122293992	27.69	3.33	39.79	0.49	0.595472	2.22	0.0692565	2.93	0.00510565	RLK-GNK2	formin-like protein 1
LOC122296301	3.3	0.82	2.66	-0.28	0.823249	1.55	0.0396998	1.33	0.0686463	RLK-GNK2	magnesium dechelatase SGRL, chloroplastic-like
LOC122298593	1.73	0.6	3.77	1.09	0.0385538	1.02	0.362999	2.19	0.00731531	RLK-GNK2	magnesium dechelatase SGRL, chloroplastic-like
LOC122300637	6.64	0.71	15.99	1.19	0.0847661	2.22	0.101807	3.66	0.00113828	RLK-GNK2	plasmodesmata-located protein 2-like
LOC122300789	0.2	0.01	0.52	1.04	0.568541	1.62	0.3983	4.23	4.50692e-05	RLK-GNK2	formin-like protein 2
LOC122302283	2.63	39.41	0.07	-4.35	3.04566e-07	-3.98	5.28706e-06	-9	1.34861e-25	RLK-GNK2	cold-responsive protein kinase 1-like
LOC122302288	0.78	4.21	1.24	0.62	0.696047	-2.67	0.0033048	-2.14	8.58382e-05	RLK-GNK2	cold-responsive protein kinase 1-like
LOC122302290	2.64	1.28	4.25	0.67	0.351414	0.62	0.364843	1.36	0.00131588	RLK-GNK2	psbQ-like protein 3, chloroplastic
LOC122302909	1.56	0.24	3.93	1.32	0.00816979	1.53	0.391463	3.03	0.0355168	RLK-GNK2	plasmodesmata-located protein 7
LOC122304546	5.04	1.28	6.07	0.28	0.777489	1.44	0.0704624	1.81	0.0018397	RLK-GNK2	formin-like protein 6
LOC122306942	0.46	1.11	0.07	-1.04	0.635934	-0.79	0.745564	-3.4	0.0344191	RLK-GNK2	putative receptor-like protein kinase At4g00960
LOC122307483	10.33	4.33	14.45	0.48	0.25204	0.84	0.0489531	1.37	4.13829e-05	RLK-GNK2	dihydroorotase, mitochondrial
LOC122307690	1.45	1.17	0.28	-1.98	0.0588122	-0.13	0.935837	-2.34	0.00417253	RLK-GNK2	putative receptor-like protein kinase At4g00960
LOC122307691	1.47	2.92	0.69	-0.91	0.524698	-1.35	0.223436	-2.44	0.000439319	RLK-GNK2	putative receptor-like protein kinase At4g00960
LOC122308832	0.69	6.88	0.59	-0.24	0.868658	-3.47	7.15905e-05	-3.82	3.02586e-06	RLK-GNK2	formin-like protein 8
LOC122309033	0.78	2.07	0.49	-0.54	0.713743	-1.72	0.0554745	-2.33	0.0014082	RLK-GNK2	cysteine-rich receptor-like protein kinase 3
LOC122311951	9.78	21.14	9.3	-0.06	0.955671	-1.4	0.119254	-1.47	0.0466363	RLK-GNK2	plasmodesmata-located protein 6-like
LOC122313005	0.19	0.3	0.06	-0.94	0.692359	-0.79	0.696677	-2.54	0.00441382	RLK-GNK2	formin-like protein 8
LOC122315968	2.54	3.96	0.06	-5.18	5.87108e-15	-0.9	0.0238584	-6.28	2.3334e-13	RLK-GNK2	putative receptor-like protein kinase At4g00960
LOC122275868	152.12	28.62	116.46	-0.35	0.527161	1.86	0.030888	1.63	0.0312578	RLP	transcription factor bHLH153
LOC122300587	69.14	31.28	85.22	0.32	0.41607	0.66	0.0664282	1.03	0.0014551	RLP	transcription factor bHLH153-like
LOC122303087	5.4	1.59	2.16	-1.29	8.83524e-05	1.29	0.00112914	0.04	0.927772	RLP	uncharacterized LOC122303087
LOC122305791	2.71	7.87	1.23	-1.04	0.255424	-1.88	0.0315524	-3.05	1.4699e-08	RLP	uncharacterized LOC122305791
LOC122278516	33.94	21.9	14.75	-1.13	0.0351087	0.2	0.840624	-0.93	0.00013251	RLP	BTB/POZ and TAZ domain-containing protein 3-like
LOC122282829	89.3	243.15	88.86	0.05	0.946565	-1.86	3.56143e-11	-1.77	1.38343e-07	RLP	BTB/POZ and TAZ domain-containing protein 1-like
LOC122280500	68.46	351.38	74.44	0.09	0.957918	-2.65	0.00116311	-2.54	0.00486109	RLP	protein TIFY 10B-like
LOC122308338	34.43	118.65	54.27	0.56	0.692359	-2.11	0.0076094	-1.52	0.0571462	RLP	protein TIFY 10A-like
LOC122274417	0.23	0.44	0	-2.96	0.0260551	-1.03	0.515984	-5.98	7.53282e-05	RLP	uncharacterized LOC122274417
LOC122274747	53.12	118.9	12.51	-1.78	0.0549985	-1.47	0.204233	-3.53	2.16147e-08	RLP	putative UDP-rhamnose:rhamnosyltransferase 1
LOC122274765	47.54	67.19	12.33	-1.79	0.00305169	-0.92	0.499984	-2.72	0.00386471	RLP	2-alkenal reductase (NADP(+)-dependent)-like
LOC122275144	0.48	1.49	0.98	0.96	0.219854	-1.99	0.00598983	-1.01	0.136586	RLP	synaptotagmin-3-like
LOC122275285	0.57	0.3	1.05	0.83	0.36459	0.49	0.624651	1.41	0.0234148	RLP	uncharacterized protein At5g39865
LOC122275474	108.4	143.43	16.09	-2.93	1.77465e-24	-0.86	0.343863	-3.74	1.62003e-09	RLP	probable leucine-rich repeat receptor-like serine/threonine-protein kinase At3g14840
LOC122275475	8.77	32.26	5.6	-0.67	0.141603	-2.08	8.69702e-09	-2.74	1.23931e-24	RLP	probable LRR receptor-like serine/threonine-protein kinase At1g07650
LOC122275476	8.92	18.32	1.5	-2.51	2.82074e-08	-1.32	0.332604	-3.77	0.000276481	RLP	probable LRR receptor-like serine/threonine-protein kinase At1g07650
LOC122275477	35.1	45.67	19.24	-0.85	0.000205049	-0.8	0.000717684	-1.61	1.7993e-19	RLP	probable LRR receptor-like serine/threonine-protein kinase At1g07650
LOC122275478	13.65	11.58	7.19	-1.07	3.0018e-05	-0.16	0.702549	-1.19	1.82112e-05	RLP	probable LRR receptor-like serine/threonine-protein kinase At1g07650
LOC122275481	4.3	3.96	0	-5.64	1.70377e-09	-0.18	0.894595	-7.03	5.6413e-07	RLP	uncharacterized LOC122275481
LOC122275635	14.98	32.14	13.94	-0.07	0.940177	-1.48	0.000955348	-1.53	1.35947e-13	RLP	probable LRR receptor-like serine/threonine-protein kinase At1g56130
LOC122275743	57.62	153.92	82.82	0.52	0.450162	-1.8	0.0015373	-1.27	7.06511e-05	RLP	probable inositol transporter 2
LOC122275744	1.37	2.33	0.98	-0.46	0.690469	-1.11	0.224117	-1.58	0.0245715	RLP	alanine--glyoxylate aminotransferase 2 homolog 3, mitochondrial-like
LOC122275904	0.15	0.31	1.02	2.17	0.0364288	-1.23	0.374067	1.14	0.287425	RLP	MDIS1-interacting receptor like kinase 2-like
LOC122275910	0.25	0	0.74	1	0.642905	1.6	0.390541	4.5	0.00651538	RLP	germin-like protein subfamily 3 member 2
LOC122275934	0.02	0.28	0.85	4.46	2.73938e-06	-1.39	0.468126	1.1	0.567245	RLP	uncharacterized LOC122275934
LOC122276075	760.83	109.35	647.62	-0.21	0.852407	2.15	0.023169	2.1	0.00811057	RLP	tubulin beta chain-like
LOC122276076	109.4	37.02	78.09	-0.46	0.290757	1.08	0.0414332	0.67	0.115106	RLP	ornithine aminotransferase, mitochondrial-like
LOC122276129	15.62	2.07	17.96	0.2	0.778098	2.18	0.0307244	2.52	0.00654252	RLP	probable inactive leucine-rich repeat receptor-like protein kinase At3g03770
LOC122276173	58.37	71.32	47.79	-0.31	0.211259	-0.74	0.0123344	-1.01	5.59753e-06	RLP	long chain base biosynthesis protein 1
LOC122276195	0.16	0.34	5.45	4.96	9.7087e-24	-0.59	0.802698	4.1	6.98096e-05	RLP	probable leucine-rich repeat receptor-like protein kinase At1g35710
LOC122276196	0.61	0.99	0.31	-0.79	0.649889	-1.08	0.297602	-2.01	0.0114998	RLP	MDIS1-interacting receptor like kinase 2-like
LOC122276198	5.4	9.72	4.46	-0.13	0.927935	-1.35	0.0664671	-1.5	0.000493997	RLP	MDIS1-interacting receptor like kinase 2-like
LOC122276248	4.88	1.38	5.04	0.03	0.973585	1.37	0.149561	1.5	0.0497512	RLP	187-kDa microtubule-associated protein AIR9
LOC122276254	9.43	9.62	4.51	-1.07	0.00390358	-0.58	0.40965	-1.63	0.000244575	RLP	BTB/POZ domain-containing protein At1g30440-like
LOC122276433	1.19	0.09	1.53	0.32	0.839249	2.76	0.0258557	3.47	0.00032088	RLP	LRR receptor-like serine/threonine-protein kinase GHR1
LOC122276444	1.8	8.54	1.49	-0.27	0.730699	-2.53	0.00322185	-2.85	0.000230925	RLP	probable LRR receptor-like serine/threonine-protein kinase At3g47570
LOC122276450	0.41	0.56	0.13	-1.39	0.320136	-0.81	0.446019	-2.44	0.00662135	RLP	MDIS1-interacting receptor like kinase 2-like
LOC122276459	11.19	6.18	4.64	-1.22	0.00845405	0.45	0.626937	-0.74	0.153522	RLP	protein MALE DISCOVERER 2-like
LOC122276646	2.54	0.24	3.98	0.57	0.696119	2.58	0.0224989	3.5	5.2023e-06	RLP	leucine-rich repeat receptor-like tyrosine-protein kinase PXC3
LOC122276684	14.76	2.82	6.63	-1.08	0.0310507	1.72	0.104577	0.8	0.439289	RLP	calmodulin-binding receptor kinase CaMRLK-like
LOC122276870	1.28	1.02	0	-6.17	3.50042e-12	-0.09	0.926396	-7.67	4.00571e-09	RLP	probable LRR receptor-like serine/threonine-protein kinase At3g47570
LOC122277169	8.94	13.7	5.94	-0.55	0.469851	-1.03	0.0456435	-1.57	9.17625e-06	RLP	F-box/LRR-repeat protein 3
LOC122277177	2.92	0.12	8.53	1.36	0.163281	3.58	0.00113716	5.65	5.97366e-26	RLP	leucine-rich repeat receptor-like protein kinase PXC1
LOC122277270	4.95	1.94	6.46	0.36	0.736771	0.93	0.206536	1.38	8.45898e-05	RLP	protein PSK SIMULATOR 1-like
LOC122277274	0.04	2.02	0.01	-0.23	0.905689	-2.9	0.0803967	-4.88	0.00346996	RLP	probable F-box protein At4g22030
LOC122277297	11.82	7.94	6.02	-1.04	0.0418262	0.51	0.354299	-0.51	0.227982	RLP	bet1-like SNARE 1-2
LOC122277358	4.87	2.26	6.02	0.3	0.480785	0.7	0.156678	1.05	0.00402957	RLP	kinesin-like protein KIN-14C
LOC122277379	4.26	9.19	2.16	-0.9	0.218137	-1.41	0.0316047	-2.35	2.09335e-08	RLP	probable LRR receptor-like serine/threonine-protein kinase RFK1
LOC122277382	4.86	2.91	9.66	0.96	0.0916256	0.29	0.707061	1.33	0.000149061	RLP	receptor kinase-like protein Xa21
LOC122277383	6.45	9.22	5.45	-0.44	0.639596	-0.99	0.150928	-1.4	0.0463599	RLP	receptor kinase-like protein Xa21
LOC122277385	0.58	0.16	5.12	2.73	0.000727133	1.16	0.535218	4.48	5.07234e-07	RLP	receptor-like protein 34
LOC122277388	3.78	4.92	1.71	-1.21	0.0990024	-0.75	0.442486	-2.01	0.000116626	RLP	probable LRR receptor-like serine/threonine-protein kinase RFK1
LOC122277429	0.4	0.09	1.63	1.78	0.0369887	1.56	0.262058	3.55	0.0011671	RLP	probably inactive leucine-rich repeat receptor-like protein kinase IMK2
LOC122277443	4.07	8.17	14.12	1.73	0.000542656	-1.39	0.01881	0.41	0.349742	RLP	LRR receptor-like serine/threonine-protein kinase EFR
LOC122277448	0.09	4.84	0.03	-0.61	0.823249	-3.52	0.0244421	-5.57	0.000345858	RLP	probable F-box protein At4g22030
LOC122277459	21.27	4.92	16.36	-0.37	0.670798	1.62	0.0257568	1.34	0.0123917	RLP	receptor protein kinase TMK1-like
LOC122277470	0.01	3.66	0	-0.13	0.905689	-4.08	0.0080108	-6.16	0.000165631	RLP	probable F-box protein At4g22030
LOC122277504	47.38	59.02	37.94	-0.3	0.259322	-0.75	0.00400954	-1.01	1.23634e-07	RLP	uncharacterized LOC122277504
LOC122277508	0	3.92	0.01	0.12	0.905689	-4.21	0.00626342	-5.51	0.000707017	RLP	probable F-box protein At4g22030
LOC122277541	1.77	5.16	0.16	-3.42	9.04579e-13	-1.8	0.0986726	-5.17	4.10682e-08	RLP	probable LRR receptor-like serine/threonine-protein kinase At1g56130
LOC122277572	2.32	0.16	3.21	0.45	0.554576	3.07	0.000746902	3.71	3.14877e-06	RLP	probably inactive leucine-rich repeat receptor-like protein kinase At5g06940
LOC122277585	1.06	0.15	1.74	0.66	0.465151	2.17	0.0181418	2.98	5.69484e-05	RLP	leucine-rich repeat receptor-like serine/threonine-protein kinase BAM3
LOC122277592	13.76	4.74	6.7	-0.99	0.000368979	1.04	0.00132362	0.09	0.825022	RLP	ras-related protein RABC2a-like
LOC122277594	5.63	0.8	1.53	-1.65	0.000595566	2.21	0.000881708	0.62	0.462204	RLP	ras-related protein RABC2a-like
LOC122277670	1.19	0.11	2.8	1.17	0.0742855	2.45	0.0639859	3.97	6.91525e-05	RLP	receptor-like protein 51
LOC122277691	0.08	3.63	0	-0.49	0.803173	-2.87	0.0846036	-6.06	0.000218135	RLP	probable F-box protein At4g22030
LOC122277707	0.13	1.8	3.58	4.09	2.95935e-06	-3.01	0.0479252	0.54	0.675643	RLP	LRR receptor-like serine/threonine-protein kinase EFR
LOC122277742	0.06	4.22	0	-0.42	0.823249	-3.07	0.0613355	-6.1	0.000199046	RLP	probable F-box protein At4g22030
LOC122277813	2.77	0.58	4.25	0.62	0.180244	1.72	0.0807343	2.44	0.00267228	RLP	protein STRUBBELIG-RECEPTOR FAMILY 8-like
LOC122278047	10.16	14.73	8.49	-0.26	0.482101	-0.97	2.54999e-05	-1.19	6.29408e-09	RLP	uncharacterized LOC122278047
LOC122278054	4.34	0.46	9.38	0.96	0.428306	2.66	0.00482254	3.88	1.0268e-06	RLP	IAA-amino acid hydrolase ILR1-like
LOC122278058	6.9	28.07	1.54	-2.03	0.00862455	-2.23	0.0258499	-4.51	8.18233e-11	RLP	sugar carrier protein C-like
LOC122278122	1.25	0.59	2.42	1.29	0.0712175	0.37	0.785213	1.76	0.00884774	RLP	uncharacterized LOC122278122
LOC122278201	85.58	49.48	42.42	-1.01	0.0472991	0.24	0.843768	-0.74	0.253141	RLP	LRR receptor-like serine/threonine-protein kinase EFR
LOC122278216	0.19	0.01	0.27	0.35	0.90507	1.69	0.371713	3.36	0.00847149	RLP	probably inactive leucine-rich repeat receptor-like protein kinase At5g06940
LOC122278247	18.64	3.96	16.14	-0.97	0.0753578	1.67	0.0327761	0.79	0.259042	RLP	stearoyl-[acyl-carrier-protein] 9-desaturase, chloroplastic-like
LOC122278286	6.06	0.79	6.56	0.14	0.905689	2.21	0.0242822	2.5	0.00319504	RLP	ras-related protein RABC2a-like
LOC122278341	4.45	17.3	4.81	0.12	0.93829	-2.29	0.00254151	-2.23	1.51427e-05	RLP	probable LRR receptor-like serine/threonine-protein kinase At3g47570
LOC122278342	3.32	11.58	6.59	0.95	0.280294	-2.16	0.00468092	-1.21	0.0272503	RLP	LRR receptor-like serine/threonine-protein kinase ERECTA
LOC122278470	0.25	1.58	3.5	3.27	8.74052e-05	-2.6	0.0386889	0.66	0.497261	RLP	receptor kinase-like protein Xa21
LOC122278592	9.82	58.56	6.04	-0.64	0.446409	-2.79	0.00162618	-3.53	1.18418e-06	RLP	2-alkenal reductase (NADP(+)-dependent)-like
LOC122278612	10.19	137.7	3.82	-1.13	0.46039	-2.98	0.0460459	-4.76	0.000297142	RLP	2-alkenal reductase (NADP(+)-dependent)-like
LOC122278617	17.73	25.2	1.91	-1.43	0.455624	-0.69	0.767804	-3.7	0.0019099	RLP	2-alkenal reductase (NADP(+)-dependent)-like
LOC122278783	2.58	0.31	2.39	-0.12	0.931673	2.46	0.00856333	2.51	0.000801002	RLP	probable protein phosphatase 2C 65
LOC122278807	19.87	471.44	0.32	-1.12	0.556086	-2.11	0.239985	-9.53	1.03978e-17	RLP	putative germin-like protein 2-1
LOC122278825	0.18	0.08	1.27	2.42	0.00749258	0.61	0.793593	3.41	0.000873861	RLP	probable leucine-rich repeat receptor-like protein kinase At1g35710
LOC122278841	0.03	0.16	0	-0.42	0.823249	-1.46	0.462724	-4.04	0.0266788	RLP	probable LRR receptor-like serine/threonine-protein kinase At3g47570
LOC122278853	0	0	2.06	6.4	9.75694e-14	0		7.46	1.27745e-08	RLP	probable LRR receptor-like serine/threonine-protein kinase At3g47570
LOC122278937	18.43	25.55	16.4	-0.16	0.760369	-0.9	0.000184646	-1.02	9.11779e-11	RLP	uncharacterized LOC122278937
LOC122278988	4.96	10.84	0.84	-2.44	5.10398e-06	-1.34	0.146762	-3.84	3.71635e-08	RLP	probable leucine-rich repeat receptor-like serine/threonine-protein kinase At3g14840
LOC122278989	7.21	12.32	2.06	-1.65	0.0442808	-0.85	0.607392	-2.56	0.0210913	RLP	probable LRR receptor-like serine/threonine-protein kinase At1g07650
LOC122279045	1.23	1.04	2.79	1.14	0.00274444	-0.17	0.880546	1	0.138302	RLP	protein MALE DISCOVERER 2-like
LOC122279140	27.82	7.59	24.43	-0.2	0.804202	1.33	0.00516911	1.18	0.000972104	RLP	BTB/POZ domain-containing protein At1g30440-like
LOC122279162	23.76	87.18	24.88	0.04	0.934952	-2.29	7.86683e-13	-2.23	8.3677e-14	RLP	serine/threonine-protein kinase D6PKL2-like
LOC122279167	5.74	11.52	6.16	0.12	0.88438	-1.4	0.00104759	-1.25	8.39179e-05	RLP	katanin p80 WD40 repeat-containing subunit B1 homolog KTN80.1
LOC122279184	30.15	6.27	32.06	0.1	0.937167	1.75	0.0235337	1.97	2.94808e-05	RLP	tubulin beta-6 chain-like
LOC122279200	25.17	3.33	24.99	-0.01	0.997785	2.3	0.0061483	2.43	0.000458576	RLP	protein STRUBBELIG-RECEPTOR FAMILY 8-like
LOC122279227	2.84	2.6	1.01	-1.32	0.15087	-0.29	0.81239	-1.7	0.000820762	RLP	calmodulin-binding receptor kinase CaMRLK-like
LOC122279271	16.61	24.05	7.13	-1.11	0.00539266	-0.68	0.651574	-1.74	0.0977948	RLP	probable LRR receptor-like serine/threonine-protein kinase At1g07650
LOC122279273	0.46	0.74	0.22	-0.94	0.434164	-1.11	0.210592	-2.14	0.000446563	RLP	probable LRR receptor-like serine/threonine-protein kinase At5g45780
LOC122279342	45.83	19.38	0.02	-9.65	1.83404e-65	0.67	0.413254	-9.38	1.00009e-29	RLP	LRR receptor-like serine/threonine-protein kinase EFR
LOC122279408	2.14	0.78	2.59	0.27	0.72087	1.03	0.00417049	1.34	0.000933694	RLP	leucine-rich repeat receptor-like protein kinase PXC2
LOC122279418	30.47	9.03	32.42	0.08	0.905689	1.34	0.022339	1.49	0.0014191	RLP	receptor protein kinase TMK1-like
LOC122279444	1.88	0.35	2.42	0.35	0.763375	1.79	0.0601747	2.25	0.00885788	RLP	leucine-rich repeat receptor-like serine/threonine-protein kinase BAM3
LOC122279475	22.49	7.34	23.82	0.09	0.8976	1.2	0.049163	1.36	0.00721467	RLP	uncharacterized LOC122279475
LOC122279595	5.22	4.87	3.04	-0.75	0.00698046	-0.36	0.420331	-1.08	0.00149865	RLP	tyrosine-sulfated glycopeptide receptor 1-like
LOC122279615	19.45	4.45	13.51	-0.5	0.331218	1.64	0.0244878	1.22	0.0510751	RLP	protein trichome birefringence-like
LOC122279620	0.49	0	0.93	0.78	0.710922	3.21	0.0427114	4.65	0.00541249	RLP	rac-like GTP-binding protein RAC13
LOC122279621	1.3	0.24	1.93	0.52	0.664963	1.8	0.102192	2.52	0.00123568	RLP	serine/threonine-protein kinase D6PKL1-like
LOC122279625	14.72	2.51	9.02	-0.69	0.159428	2.05	0.00308086	1.46	0.00972127	RLP	protein STRUBBELIG-RECEPTOR FAMILY 7-like
LOC122279634	1.57	0.07	2.47	0.59	0.602524	2.88	0.0463461	4.05	0.000791338	RLP	receptor protein kinase-like protein ZAR1
LOC122279722	2.34	0.33	3.26	0.46	0.58852	2.12	0.0534841	2.76	0.00259394	RLP	uncharacterized protein At5g39865-like
LOC122279809	11.76	2.42	9.92	-0.24	0.720945	1.79	0.0154574	1.64	0.0142727	RLP	protein STRUBBELIG-RECEPTOR FAMILY 3-like
LOC122279871	16.69	40.66	51.55	1.62	6.024e-15	-1.71	8.39829e-05	-0.07	0.887319	RLP	alanine--glyoxylate aminotransferase 2 homolog 2, mitochondrial-like
LOC122280001	0.46	0.78	0.02	-2.9	0.0232357	-0.89	0.669895	-4.1	0.0162443	RLP	probable LRR receptor-like serine/threonine-protein kinase At3g47570
LOC122280025	0.16	0	0.42	1.03	0.53506	3.2	0.0454008	5.25	0.000786053	RLP	leucine-rich repeat receptor-like protein kinase PXC1
LOC122280092	34.6	20.74	58.02	0.72	0.142075	0.33	0.613224	1.12	2.71599e-08	RLP	chaperone protein DnaJ-like
LOC122280140	0	0	1.2	6.14	1.89179e-12	0		7.2	5.72701e-08	RLP	probable LRR receptor-like serine/threonine-protein kinase At3g47570
LOC122280154	0.04	0.43	0	-0.65	0.7471	-2.31	0.168959	-4.3	0.0161421	RLP	probable F-box protein At4g22030
LOC122280362	12.58	3.02	0.99	-3.15	5.80422e-06	1.23	0.468126	-1.58	0.292399	RLP	tubulin beta chain-like
LOC122280387	25.22	46.13	14.21	-0.77	0.206219	-1.28	0.0264808	-2.06	1.57143e-10	RLP	ubiquitin-conjugating enzyme E2-23 kDa-like
LOC122280759	61.86	1426.45	11.28	-1.61	0.31598	-4.18	0.0001931	-7.12	2.79328e-31	RLP	galactose mutarotase
LOC122280873	7.08	1.4	2.86	-1.24	0.0140613	1.72	0.0843367	0.63	0.549304	RLP	leucine-rich repeat receptor-like serine/threonine-protein kinase RGI4
LOC122280917	3.84	22.98	2.28	-0.72	0.231642	-2.9	0.000171078	-3.67	1.63102e-08	RLP	probable LRR receptor-like serine/threonine-protein kinase At1g56140
LOC122280966	10.21	24.3	9.06	-0.13	0.915466	-1.5	0.0954306	-1.67	0.00712584	RLP	putative glucose-6-phosphate 1-epimerase
LOC122280999	21.13	29.74	14.22	-0.56	0.199946	-0.92	0.234721	-1.46	0.013169	RLP	extra-large guanine nucleotide-binding protein 3
LOC122281069	2.57	0.41	1.9	-0.41	0.81548	2.12	0.0504549	1.9	0.0117835	RLP	somatic embryogenesis receptor kinase 4-like
LOC122281090	39.5	21.1	16.71	-1.23	0.000193532	0.37	0.783871	-0.78	0.351448	RLP	probable LRR receptor-like serine/threonine-protein kinase At1g53430
LOC122281098	0.85	0.03	0.72	-0.19	0.930175	3.2	0.0198028	3.39	0.0178809	RLP	protein trichome birefringence-like 41
LOC122281139	48.05	14.92	60.01	0.2	0.799246	1.29	0.00461843	1.55	4.10632e-05	RLP	ubiquitin-conjugating enzyme E2-23 kDa-like
LOC122281327	3.41	5.57	4.68	0.43	0.32156	-1.03	0.00378626	-0.57	0.0439895	RLP	uncharacterized LOC122281327
LOC122281394	3.26	6.67	3.25	-0.01	0.996532	-1.44	0.0227125	-1.45	0.000220054	RLP	phytosulfokine receptor 2
LOC122281425	12.78	2.02	24.47	0.9	0.103878	1.97	0.0626939	3.02	0.000398737	RLP	probable LRR receptor-like serine/threonine-protein kinase At1g63430
LOC122281592	58.08	175.78	14.73	-1.74	0.0435711	-1.79	0.148187	-3.75	1.60448e-05	RLP	germin-like protein subfamily T member 2
LOC122281652	4.15	6.73	3.29	-0.32	0.659679	-1.12	0.00112483	-1.42	8.95328e-06	RLP	putative F-box/FBD/LRR-repeat protein At5g44950
LOC122281653	15.05	21.54	8.82	-0.69	0.465177	-0.95	0.310455	-1.68	0.000896459	RLP	quinolinate synthase, chloroplastic
LOC122281657	3.88	16.16	22.53	2.07	0.0423478	-2.28	0.025319	-0.04	0.977447	RLP	IAA-amino acid hydrolase ILR1-like 4
LOC122281738	0.37	0.31	1.99	2.28	5.83281e-05	-0.19	0.897567	2.15	0.010287	RLP	putative leucine-rich repeat receptor-like serine/threonine-protein kinase At2g19230
LOC122281779	5.83	19.63	4.45	-0.38	0.56345	-2.09	0.0154504	-2.49	0.000720302	RLP	probable LRR receptor-like serine/threonine-protein kinase At1g74360
LOC122281800	2.73	0.56	5.71	0.96	0.331218	1.72	0.0660835	2.89	5.40221e-07	RLP	tubulin beta-9 chain
LOC122281912	12.01	33.29	8.97	-0.4	0.4476	-1.88	6.9741e-08	-2.25	7.084e-17	RLP	septum-promoting GTP-binding protein 1-like
LOC122282029	24.09	67.44	28.56	0.25	0.789112	-1.91	4.29091e-10	-1.61	0.000257873	RLP	leucine-rich repeat receptor-like serine/threonine/tyrosine-protein kinase SOBIR1
LOC122282045	2.99	0.66	2.97	0.01	0.999233	1.71	0.000817806	1.78	0.000123528	RLP	rac-like GTP-binding protein 3
LOC122282046	1.31	0.19	2.05	0.56	0.72579	1.8	0.221372	2.7	0.0131903	RLP	kinesin-like protein KIN-14N
LOC122282062	0.65	0.06	3.5	2.25	0.00016809	2.69	0.00223701	5.2	1.1281e-15	RLP	kinesin-like protein KIN-14F
LOC122282090	6.44	21.46	10.83	0.74	0.0739116	-2.09	0.010966	-1.39	0.0612942	RLP	cytochrome P450 94A2-like
LOC122282644	1.54	4.42	0.87	-0.76	0.308672	-1.92	6.80098e-05	-2.7	8.85313e-14	RLP	putative beta-glucosidase 41
LOC122282787	0.1	0	0.2	0.7	0.775607	2.53	0.138858	3.9	0.0281975	RLP	cyclin-A2-4-like
LOC122282890	6.59	6.27	1.13	-2.49	1.20543e-13	-0.28	0.786913	-2.74	1.0321e-07	RLP	probable LRR receptor-like serine/threonine-protein kinase At1g56130
LOC122282893	15.21	10.76	0.5	-4.21	2.86555e-08	0	0.999645	-4.74	9.88268e-23	RLP	MDIS1-interacting receptor like kinase 2-like
LOC122282988	4.64	11.87	2.93	-0.65	0.306262	-1.77	6.19243e-07	-2.4	1.29838e-10	RLP	uncharacterized LOC122282988
LOC122283031	1.32	0.04	1.2	-0.14	0.94676	3.33	0.0204705	4.19	4.09644e-05	RLP	LRR receptor-like serine/threonine-protein kinase FEI 2
LOC122284585	37.96	106.88	35.67	-0.09	0.885533	-1.87	1.74848e-09	-1.93	1.49488e-10	RLP	F-box/LRR-repeat protein 14-like
LOC122288918	3.7	7.57	2.54	-0.29	0.865362	-1.52	0.0995791	-1.88	0.000447502	RLP	MDIS1-interacting receptor like kinase 2-like
LOC122288935	1.17	2.64	0.51	-1.1	0.243222	-1.54	0.0437791	-2.77	4.74636e-15	RLP	probable LRR receptor-like serine/threonine-protein kinase At1g74360
LOC122288975	0.62	0.11	2.02	1.53	0.0502618	1.78	0.120255	3.54	2.5049e-05	RLP	protein JINGUBANG-like
LOC122289035	42.99	87.45	36.98	-0.22	0.905689	-1.31	0.149299	-1.57	0.00152122	RLP	probable leucine-rich repeat receptor-like serine/threonine-protein kinase At3g14840
LOC122289036	10.1	5.55	25.9	1.26	0.00300052	0.4	0.635517	1.73	0.00013844	RLP	probable leucine-rich repeat receptor-like serine/threonine-protein kinase At3g14840
LOC122289037	5.53	56.06	3.88	-0.49	0.210553	-3.61	4.30099e-08	-4.14	1.90211e-11	RLP	probable LRR receptor-like serine/threonine-protein kinase At1g53430
LOC122289039	3.43	14.88	2.33	-0.4	0.872826	-2.07	0.149858	-2.87	0.00507123	RLP	probable leucine-rich repeat receptor-like serine/threonine-protein kinase At3g14840
LOC122289141	0.92	0.05	2.38	1.17	0.358876	2.62	0.0701318	4.68	6.43277e-09	RLP	probable inactive receptor kinase At4g23740
LOC122289142	1.4	0.14	1.7	0.26	0.863333	2.27	0.0883381	2.81	0.0171466	RLP	putative glucose-6-phosphate 1-epimerase
LOC122289222	0.34	2.19	0.54	0.58	0.682168	-2.72	0.0153216	-2.29	0.0255292	RLP	BTB/POZ domain-containing protein At5g03250-like
LOC122289251	0.13	0.56	0	-0.71	0.718121	-1.7	0.330033	-5.64	0.000208869	RLP	uncharacterized LOC122289251
LOC122289391	0.6	0.6	0.01	-1.77	0.287682	-0.23	0.922704	-4.26	0.00787193	RLP	probable leucine-rich repeat receptor-like serine/threonine-protein kinase At3g14840
LOC122289434	0.28	0.03	0.54	0.84	0.496968	2.28	0.112889	3.47	0.00541684	RLP	uncharacterized LOC122289434
LOC122289437	0.19	0	0.44	0.91	0.644673	3.36	0.0349531	5.66	0.000210222	RLP	kinesin-like protein KIN-14Q
LOC122289508	31.84	4.39	15.89	-0.94	0.182879	2.15	0.0278021	1.37	0.110836	RLP	tubulin beta-2 chain
LOC122289509	39.59	10.31	20.41	-0.93	0.0369881	1.45	0.0222106	0.58	0.314557	RLP	probable LRR receptor-like serine/threonine-protein kinase At1g63430
LOC122289603	0.51	0.02	0.44	-0.2	0.92318	2.99	0.0350062	3.32	0.0125836	RLP	kinesin-like protein KIN-14N
LOC122289748	9.49	3.09	13.05	0.47	0.203492	1.17	0.000365652	1.7	9.76385e-12	RLP	rac-like GTP-binding protein ARAC8
LOC122289753	1.94	6.73	2.81	0.53	0.651087	-2.15	0.000783681	-1.63	1.93501e-08	RLP	uncharacterized LOC122289753
LOC122289754	44.57	63.8	9.08	-2.24	1.02636e-06	-0.89	0.197988	-3.19	2.31852e-18	RLP	probable leucine-rich repeat receptor-like serine/threonine-protein kinase At3g14840
LOC122289846	9.32	8.65	4.9	-0.86	0.040353	-0.31	0.679337	-1.14	0.00217342	RLP	putative beta-glucosidase 41
LOC122289920	9.77	20.81	8.38	-0.21	0.532027	-1.57	0.000796782	-1.75	1.69372e-05	RLP	extra-large guanine nucleotide-binding protein 3-like
LOC122289931	4.75	11.95	5.27	0.16	0.810953	-1.75	0.00139737	-1.58	0.00133164	RLP	leucine-rich repeat receptor-like serine/threonine/tyrosine-protein kinase SOBIR1
LOC122290014	3.73	70.47	0.35	-2.52	0.0292422	-3.56	0.00872072	-7.02	9.06337e-10	RLP	germin-like protein subfamily T member 1
LOC122290018	0.74	0	2.42	1.12	0.569956	2.55	0.137458	5.51	0.000456664	RLP	germin-like protein 11-1
LOC122290111	2.86	2.51	1.15	-1.21	0.078954	-0.22	0.786107	-1.44	0.00628093	RLP	uncharacterized LOC122290111
LOC122290272	4.32	1.35	1.7	-1.36	0.0323861	1.26	0.0907971	-0.08	0.92798	RLP	secretory carrier-associated membrane protein 4-like
LOC122290311	23.22	7.72	21.09	-0.12	0.905689	1.18	0.0468317	1.12	0.0117156	RLP	ras-related protein RABA1b-like
LOC122290321	43.09	679.88	0.43	-2.71	0.0509033	-2.67	0.102335	-9.19	6.45424e-14	RLP	germin-like protein subfamily T member 1
LOC122290328	11.28	4.16	7.84	-0.5	0.227179	1.02	0.0106417	0.56	0.125151	RLP	protein trichome birefringence-like 23
LOC122290352	0.22	24.09	0.07	-0.53	0.852381	-3.89	0.01191	-2.67	0.18357	RLP	germin-like protein subfamily T member 1
LOC122290379	3.09	0.99	3.7	0.19	0.885533	1.29	0.117774	1.56	0.0332708	RLP	protein LPA3
LOC122290447	0.39	0.05	0.42	0.06	0.977416	2.11	0.0643545	2.35	0.0192892	RLP	probable LRR receptor-like serine/threonine-protein kinase At1g12460
LOC122290492	3.28	27.65	1.11	-1.33	0.291569	-2.91	0.0122404	-4.56	7.52924e-06	RLP	transcription factor bHLH112-like
LOC122290749	209.67	10.95	3827.37	2.91	0.0136508	2.75	0.0623373	7.12	5.5096e-11	RLP	beta-glucosidase 24-like
LOC122290759	1.98	30.76	0.01	-2.89	0.0320923	-2.59	0.115901	-6.13	0.000240376	RLP	beta-glucosidase 24-like
LOC122290821	78.49	10.35	25.16	-1.48	0.0413482	2.01	0.107037	0.78	0.536664	RLP	protein PMR5-like
LOC122291065	0.92	4.51	0.25	-1.44	0.346652	-2.13	0.143398	-4.15	0.000228318	RLP	16 kDa phloem protein 1-like
LOC122291201	0.03	0.04	0.73	3.63	0.000329311	-0.35	0.880546	3.57	0.00302706	RLP	probable pectinesterase/pectinesterase inhibitor 47
LOC122291349	0.35	0	0.19	-0.61	0.823249	2.54	0.139458	3.73	0.0367961	RLP	cytosolic sulfotransferase 15-like
LOC122291411	0.42	0.06	1.23	1.32	0.307856	1.45	0.439709	3.39	0.00532838	RLP	rac-like GTP-binding protein RAC2
LOC122291681	44.17	5.6	44.72	0.03	0.9921	2.25	0.0330897	2.49	0.00160959	RLP	ras-related protein RABA5b
LOC122291755	0.34	10.26	0.1	-1.25	0.410895	-4.1	0.00173163	-6.01	6.52879e-07	RLP	probable LRR receptor-like serine/threonine-protein kinase At1g06840
LOC122291872	13.8	4.94	17.75	0.38	0.389703	1.03	0.076014	1.46	0.0023213	RLP	serine/threonine-protein kinase D6PK-like
LOC122291910	21.13	29.85	11.47	-0.95	0.354248	-0.13	0.92948	-1.12	0.034875	RLP	probable LRR receptor-like serine/threonine-protein kinase At1g06840
LOC122291911	1.29	7.63	0.13	-1.91	0.221575	-2.03	0.23393	-5.3	3.32021e-05	RLP	probable LRR receptor-like serine/threonine-protein kinase At1g06840
LOC122292022	5.3	9.68	6.39	0.27	0.767672	-1.25	0.0337246	-0.96	0.0438831	RLP	uncharacterized protein At5g39865-like
LOC122292029	40.75	91.93	28.87	-0.49	0.47637	-1.56	0.00160789	-2.06	4.67107e-74	RLP	probable LRR receptor-like serine/threonine-protein kinase At1g06840
LOC122292046	14.02	10.82	6.8	-1	0.00271513	-0.05	0.914018	-1.03	0.00109069	RLP	peptidyl-prolyl cis-trans isomerase CYP20-1-like
LOC122292207	1.78	0.49	1.85	0.04	0.981495	1.37	0.129494	1.52	0.00731062	RLP	serine/threonine-protein kinase D6PKL1-like
LOC122292312	12.98	26.46	13.57	0.08	0.936382	-1.44	0.00421661	-1.34	5.895e-06	RLP	probably inactive leucine-rich repeat receptor-like protein kinase At5g48380
LOC122292333	0.25	0.01	0.48	0.89	0.424311	2.97	0.0212336	4.19	0.000485779	RLP	probably inactive leucine-rich repeat receptor-like protein kinase IMK2
LOC122292413	2.73	27.44	2.04	-0.38	0.71012	-3.47	6.76377e-05	-3.96	1.06406e-06	RLP	inactive receptor-like serine/threonine-protein kinase At2g40270
LOC122292428	7.87	25.02	6.51	-0.26	0.716007	-1.96	0.0540454	-2.27	0.0110451	RLP	probable LRR receptor-like serine/threonine-protein kinase At1g06840
LOC122292429	0.5	7.13	0.24	-0.74	0.753745	-3.16	0.0296444	-4.9	5.69184e-06	RLP	probable LRR receptor-like serine/threonine-protein kinase At1g06840
LOC122292828	3.46	0.94	3.65	0.08	0.929587	1.4	0.0196329	1.55	0.000274751	RLP	probable LRR receptor-like serine/threonine-protein kinase IRK
LOC122292999	0	0	3.96	5.23	4.96003e-07	0		6.83	4.36796e-06	RLP	beta-glucosidase 24-like
LOC122293195	1.54	3.7	2.05	0.41	0.717065	-1.66	0.00860029	-1.23	0.0203903	RLP	uncharacterized protein At5g39865-like
LOC122293411	2.63	2.15	0.86	-1.42	0.169168	-0.16	0.910647	-1.72	0.000446232	RLP	MDIS1-interacting receptor like kinase 2-like
LOC122293890	0	0	0.22	2.79	0.03994	0		4.16	0.0153675	RLP	probable pectinesterase/pectinesterase inhibitor 47
LOC122293930	0.25	0.37	0.11	-0.99	0.562551	-0.88	0.386569	-2.06	0.00773406	RLP	probable LRR receptor-like serine/threonine-protein kinase At3g47570
LOC122294458	3	4.35	2.78	-0.1	0.92085	-0.96	0.0602347	-1.04	4.57799e-05	RLP	serine/threonine-protein kinase D6PKL1-like
LOC122294465	4.3	0.49	10.02	1.11	0.0675665	2.62	0.00242617	3.94	3.99621e-11	RLP	probable inactive receptor kinase At5g58300
LOC122294490	0.29	11.04	0.14	-0.65	0.808765	-4.37	0.000536707	-6.06	3.05683e-09	RLP	beta-glucosidase 12-like
LOC122294626	24.31	11.69	33.79	0.49	0.204053	0.64	0.132059	1.19	2.6136e-05	RLP	ras-related protein RABH1b-like
LOC122294796	136.04	21.2	44.95	-1.52	7.0168e-05	2.1	0.00949183	0.7	0.433174	RLP	tubulin beta-4 chain
LOC122295062	14.41	4.17	15.69	0.14	0.808258	1.36	0.019949	1.56	0.00267922	RLP	protein PMR5-like
LOC122295072	0	2.21	0.05	0.62	0.754132	-5.37	9.18728e-05	-4.94	0.00026998	RLP	probable F-box protein At4g22030
LOC122295127	12.41	21.05	11.35	-0.11	0.905689	-1.2	0.0286188	-1.3	0.00169013	RLP	protein PSK SIMULATOR 1-like
LOC122295186	38.85	47.86	28.3	-0.43	0.330931	-0.75	0.10065	-1.15	0.00224434	RLP	ras-related protein RABE1c
LOC122295403	0.15	0.01	1.05	1.87	0.207374	1.46	0.462003	4.81	0.000607319	RLP	cyclin-A1-1
LOC122295414	6.67	9.91	0	-7.88	1.83086e-22	-0.97	0.31764	-10.23	3.46011e-18	RLP	probable LRR receptor-like serine/threonine-protein kinase At3g47570
LOC122295480	6.43	2.11	7.25	0.18	0.885533	1.14	0.0768817	1.39	0.000811021	RLP	phenylalanine--tRNA ligase beta subunit, cytoplasmic-like
LOC122295532	6.63	9.5	1.59	-1.64	0.190331	-0.79	0.61636	-2.88	4.44601e-12	RLP	transcription factor bHLH103-like
LOC122295539	42.33	13.81	28.06	-1.55	2.81804e-05	1.24	0.0331591	-0.26	0.589363	RLP	disease resistance protein RUN1-like
LOC122295550	0.68	1.06	11.49	3.58	1.46414e-05	-0.78	0.689714	3	0.00209378	RLP	uncharacterized LOC122295550
LOC122295684	0.33	0.07	1.03	1.4	0.245507	1.11	0.588709	2.96	0.0222794	RLP	probable protein phosphatase 2C 72
LOC122295732	0.14	0.38	0.44	1.39	0.204053	-1.74	0.0286674	-0.19	0.819114	RLP	pollen receptor-like kinase 1
LOC122295923	0.51	6.18	0.59	0.27	0.907684	-3.29	0.0116223	-3.34	0.00484796	RLP	putative receptor-like protein kinase At3g47110
LOC122295924	4.62	162.61	1.66	-0.9	0.515616	-5.32	2.42567e-11	-6.73	3.77854e-57	RLP	probable LRR receptor-like serine/threonine-protein kinase At3g47570
LOC122295925	0.04	0.2	9.36	4.22	0.000239742	-1.47	0.461558	4.55	3.44177e-05	RLP	probable LRR receptor-like serine/threonine-protein kinase At3g47570
LOC122295932	8.09	1.41	7.46	-0.12	0.911303	2.01	0.0245744	2.03	0.00611544	RLP	somatic embryogenesis receptor kinase 2
LOC122295963	0	0.11	0	0		-3.79	0.0122183	-4.59	0.00596098	RLP	putative leucine-rich repeat receptor-like serine/threonine-protein kinase At2g24130
LOC122296176	0.08	0	0.4	2.04	0.0334053	2.73	0.10167	5.65	0.000154727	RLP	probable LRR receptor-like serine/threonine-protein kinase At4g37250
LOC122296194	19.98	64.01	12.84	-0.59	0.451615	-2.07	0.00255046	-2.69	1.0576e-07	RLP	probable LRR receptor-like serine/threonine-protein kinase At2g16250
LOC122296295	23.44	29.21	16.38	-0.5	0.109673	-0.71	0.201615	-1.18	0.0096313	RLP	receptor-like protein kinase 7
LOC122296427	2.34	1.12	3.45	0.55	0.487874	0.61	0.359015	1.24	0.000403574	RLP	probable LRR receptor-like serine/threonine-protein kinase At2g24230
LOC122296690	7.8	2.4	7.79	-0.01	0.994505	1.26	0.00119004	1.3	0.000119865	RLP	extra-large guanine nucleotide-binding protein 1-like
LOC122296728	2.63	1.07	2.76	0.09	0.931495	0.86	0.256162	1.02	0.0336535	RLP	uncharacterized LOC122296728
LOC122297069	5.15	2.92	10.13	0.61	0.150879	0.43	0.607032	1.09	0.0366932	RLP	TMV resistance protein N-like
LOC122297074	35.45	59.24	42.83	0.26	0.755047	-1.18	0.0296543	-0.9	0.00780487	RLP	uncharacterized LOC122297074
LOC122297081	2.13	1.06	7.81	2.48	6.89384e-23	0.59	0.60657	3.07	3.56665e-06	RLP	uncharacterized LOC122297081
LOC122297183	2.56	0.85	7.43	1.53	4.0324e-10	0.98	0.469883	2.53	0.0103504	RLP	leucine-rich repeat receptor protein kinase HPCA1-like
LOC122297280	50.76	14.12	91.49	0.84	0.0442451	1.28	0.158113	2.19	0.00226657	RLP	beta-glucosidase 44-like
LOC122297312	21.83	8.38	50.85	1.23	0.000196527	0.94	0.028246	2.24	1.13071e-28	RLP	putative glucose-6-phosphate 1-epimerase
LOC122297314	5.45	0.42	4.45	-0.28	0.730538	2.98	0.000150293	2.85	6.05595e-05	RLP	probable LRR receptor-like serine/threonine-protein kinase At4g30520
LOC122297439	0.12	0.02	0.23	0.74	0.701685	1.74	0.276672	2.93	0.0166509	RLP	leucine-rich repeat receptor-like protein kinase TDR
LOC122297547	6.48	15.36	1.82	-1.6	0.0642184	-1.54	0.202655	-3.34	3.05416e-05	RLP	putative receptor-like protein kinase At3g47110
LOC122297605	0.49	0.18	0.64	0.38	0.77051	0.91	0.236682	1.37	0.0239485	RLP	receptor protein-tyrosine kinase CEPR1
LOC122297670	0.56	0	2.3	1.83	0.0209539	4.55	0.00116296	7.39	2.04586e-08	RLP	probable inactive receptor kinase At5g67200
LOC122297693	4.25	1.41	4.11	-0.05	0.952702	1.14	0.0390757	1.16	0.00335202	RLP	uncharacterized LOC122297693
LOC122297809	7.85	7.51	3.73	-1	0.0338236	-0.41	0.748379	-1.38	0.0755704	RLP	IAA-amino acid hydrolase ILR1-like 6
LOC122298405	6.1	0.79	4.37	-0.47	0.619941	2.35	0.0123843	2.04	0.0148783	RLP	uncharacterized LOC122298405
LOC122298444	1.96	0.05	1.13	-0.66	0.727315	3.94	0.00136599	3.89	0.000109916	RLP	receptor protein-tyrosine kinase CEPR1-like
LOC122298522	1.08	1.04	0.6	-0.77	0.475693	-0.4	0.739303	-1.2	0.0273451	RLP	probable LRR receptor-like serine/threonine-protein kinase At3g47570
LOC122298536	0.09	0	0.66	1.86	0.213955	1.54	0.412244	5.19	0.00110882	RLP	uncharacterized protein At4g06744-like
LOC122298560	0.07	0	0.33	1.36	0.458146	1.39	0.465124	4.42	0.00862369	RLP	putative cyclin-A3-1
LOC122298598	0.11	0.03	0.67	2.03	0.100945	0.77	0.749267	3.77	2.48368e-05	RLP	probable LRR receptor-like serine/threonine-protein kinase At3g47570
LOC122298635	23.28	8.6	6.19	-1.83	6.976e-05	0.98	0.250404	-0.79	0.217529	RLP	probable LRR receptor-like serine/threonine-protein kinase At4g30520
LOC122298897	0.18	0.82	0	-0.92	0.636482	-1.68	0.362105	-3.98	0.0295232	RLP	zinc finger BED domain-containing protein RICESLEEPER 1-like
LOC122298971	64.76	72.73	35.68	-0.76	0.438864	-0.69	0.527473	-1.5	0.00255345	RLP	ubiquitin-conjugating enzyme E2 4-like
LOC122299077	11.98	39.83	5.41	-1.05	0.252468	-2.05	0.0147977	-3.1	0.000810065	RLP	IAA-amino acid hydrolase ILR1-like 6
LOC122299156	15.21	21.69	13.09	-0.21	0.463788	-0.93	1.48848e-06	-1.1	2.45652e-11	RLP	ubiquitin carboxyl-terminal hydrolase 18-like
LOC122299199	2.56	8.37	0.84	-1.45	0.135333	-1.92	0.0836958	-3.53	9.29806e-05	RLP	leucine-rich repeat receptor protein kinase HPCA1-like
LOC122299399	14.4	2.04	24.32	0.71	0.442588	2	0.109811	2.92	0.00441118	RLP	probable inactive receptor kinase At1g48480
LOC122299502	9.4	1.87	12.52	0.42	0.223622	1.83	0.00254343	2.33	2.88407e-06	RLP	somatic embryogenesis receptor kinase 1
LOC122299550	0.81	0.08	0.73	-0.15	0.942657	2.15	0.130448	2.42	0.024773	RLP	probable protein phosphatase 2C 72
LOC122299779	6.78	0.26	11.73	0.63	0.752414	3.04	0.0337238	4.74	1.37158e-08	RLP	stearoyl-[acyl-carrier-protein] 9-desaturase 6, chloroplastic-like
LOC122299874	0.87	0.03	1.31	0.54	0.673136	3.38	0.00899356	4.47	3.19953e-05	RLP	leucine-rich repeat receptor-like protein kinase TDR
LOC122300515	1.04	0.28	0.93	-0.31	0.852381	1.37	0.136352	1.17	0.0306714	RLP	dual specificity protein phosphatase 1-like
LOC122300715	11.01	19.7	12.43	0.17	0.796212	-1.28	0.000162368	-1.08	0.000370392	RLP	stAR-related lipid transfer protein 7, mitochondrial-like
LOC122300784	54.16	18.56	42.48	-0.33	0.318168	1.13	2.78301e-05	0.83	1.4208e-05	RLP	stearoyl-[acyl-carrier-protein] 9-desaturase, chloroplastic
LOC122300793	25.82	1.69	38.47	0.57	0.217386	3.06	0.00304604	3.82	4.99415e-05	RLP	2-alkenal reductase (NADP(+)-dependent)-like
LOC122300797	5.54	336.07	0.03	-1.86	0.245747	-4.2	0.00356982	-11.16	1.46028e-20	RLP	2-alkenal reductase (NADP(+)-dependent)-like
LOC122300850	18.69	4.18	23.67	0.3	0.666856	1.63	0.0150099	2.01	5.50687e-05	RLP	uncharacterized LOC122300850
LOC122300858	74.24	12.37	39.5	-0.89	0.000422251	2.03	0.012698	1.27	0.093343	RLP	protein STRUBBELIG-RECEPTOR FAMILY 7-like
LOC122300889	11.72	4.59	23.2	0.88	0.00980984	1.01	0.0277289	1.96	6.24945e-11	RLP	chaperone protein DnaJ-like
LOC122300991	3.77	22.59	9.54	1.33	0.106177	-2.68	0.0276091	-1.55	0.216451	RLP	LRR receptor-like serine/threonine-protein kinase IOS1
LOC122300994	4.14	4.08	27.76	2.64	1.71089e-07	-0.41	0.769929	2.31	0.000256054	RLP	putative leucine-rich repeat receptor-like protein kinase At2g19210
LOC122301029	1.09	0.26	2.63	1.19	0.0549444	1.54	0.0980348	2.86	4.22152e-05	RLP	transcription factor bHLH68-like
LOC122301058	17.14	16.23	10.89	-0.76	0.0019339	-0.33	0.15438	-1.05	1.15536e-07	RLP	ras-related protein RHN1-like
LOC122301076	0.11	0.06	0.33	1.3	0.315088	0.26	0.891758	1.82	0.0495251	RLP	putative leucine-rich repeat receptor-like serine/threonine-protein kinase At2g24130
LOC122301082	2.68	1.22	4.3	0.66	0.217152	0.73	0.379194	1.45	0.015177	RLP	cyclin-A2-4
LOC122301104	6.38	2.27	6.18	-0.06	0.905689	1.03	0.00189125	1.01	8.34524e-05	RLP	periodic tryptophan protein 2
LOC122301163	0.26	0.1	2.48	3.06	6.50561e-09	0.64	0.795055	3.73	0.00214288	RLP	acetylornithine aminotransferase, mitochondrial-like
LOC122301214	3.48	0.43	3.44	-0.02	0.991688	2.41	0.00100499	2.53	6.45636e-06	RLP	calcium-dependent lipid-binding protein-like
LOC122301263	0.91	0.1	0.99	0.15	0.92405	2.49	0.0129903	2.75	0.00964574	RLP	ras-related protein RABC2a-like
LOC122301295	0.69	0.11	0.65	-0.1	0.93829	2.1	0.00705911	2.11	0.00193004	RLP	BTB/POZ domain-containing protein At5g03250-like
LOC122301446	0.55	0.02	0.97	0.73	0.651866	2.9	0.0482477	4.21	0.00164328	RLP	ras-related protein Rab2BV-like
LOC122301526	22.56	68.49	20.33	-0.14	0.74991	-2.02	2.84441e-05	-2.14	8.12186e-07	RLP	inactive receptor-like serine/threonine-protein kinase At2g40270
LOC122302279	5.96	1.4	8	0.43	0.586394	1.57	0.019041	2.1	1.14967e-05	RLP	protein NSP-INTERACTING KINASE 1-like
LOC122302408	2.84	0.11	10.03	1.69	0.00953885	2.87	0.0601421	5.06	0.000137156	RLP	leucine-rich repeat receptor-like protein kinase TDR
LOC122302481	21.23	19.87	12.65	-0.73	0.00799667	-0.34	0.455901	-1.04	0.000231352	RLP	galactose mutarotase-like
LOC122302512	17.73	33.19	14.71	-0.24	0.808765	-1.32	0.0739756	-1.57	0.00321655	RLP	inactive LRR receptor-like serine/threonine-protein kinase BIR2
LOC122302651	27.58	43.25	47.41	0.79	0.00635429	-1.09	0.0154831	-0.27	0.552408	RLP	putative glucose-6-phosphate 1-epimerase
LOC122302929	14.03	3.65	18.29	0.38	0.535938	1.44	0.0608673	1.91	0.00115564	RLP	receptor protein kinase TMK1
LOC122302974	1.5	7.17	0.35	-1.91	0.00764157	-2.5	0.00303471	-4.54	3.34017e-10	RLP	receptor protein kinase-like protein ZAR1
LOC122303111	5.32	9.47	4.11	-0.06	0.938135	-1.01	0.0333575	-1.04	0.00401876	RLP	F-box protein At5g07670-like
LOC122303154	4.28	0.49	6.85	0.67	0.412521	2.02	0.168387	2.95	0.0187491	RLP	protein PSK SIMULATOR 1
LOC122303163	0.45	0.03	1.25	1.35	0.0878871	2.95	0.0158316	4.8	9.89871e-09	RLP	LRR receptor-like serine/threonine-protein kinase ERL1
LOC122303215	1.52	0.14	3.31	1.1	0.0112607	2.35	0.0787027	3.67	0.00134666	RLP	leucine-rich repeat receptor protein kinase EMS1-like
LOC122303315	4.62	1.2	5.57	0.29	0.521415	1.39	0.0317706	1.75	0.00110882	RLP	probable LRR receptor-like serine/threonine-protein kinase At5g63710
LOC122303617	106.76	36.74	123.54	0.21	0.814339	1.14	0.112003	1.41	0.0056177	RLP	annexin D2-like
LOC122303624	18.74	23.67	10.01	-0.84	0.0606778	-0.8	0.341631	-1.62	0.0074725	RLP	ras-related protein RABH1e
LOC122303696	5.27	9.59	5.58	0.09	0.938509	-1.27	0.0707671	-1.18	0.00909001	RLP	probable LRR receptor-like serine/threonine-protein kinase At5g48740
LOC122303698	8.45	1.84	5.77	-0.53	0.310405	1.7	0.0159044	1.26	0.0401848	RLP	BTB/POZ domain-containing protein At5g48800-like
LOC122303724	29.62	3.13	33.57	0.18	0.783539	2.4	0.0357312	2.78	0.00737875	RLP	putative kinase-like protein TMKL1
LOC122303790	2.51	0.2	1.57	-0.6	0.570936	2.9	0.00302978	2.47	0.0123252	RLP	uncharacterized protein At5g39865-like
LOC122303936	22.81	4.1	22.29	-0.04	0.973751	1.88	0.0505843	1.98	0.00863283	RLP	protein STRUBBELIG-RECEPTOR FAMILY 3-like
LOC122304064	3.65	18.48	3.49	-0.06	0.957781	-2.61	0.00112914	-2.72	0.000122519	RLP	ras-related protein RABA1f-like
LOC122304066	0.58	0.01	0.57	-0.04	0.991813	3.2	0.0297618	3.94	0.00373644	RLP	rac-like GTP-binding protein RAC2
LOC122304094	0.56	0.11	1.58	1.38	0.0927569	1.3	0.48783	2.92	0.0337074	RLP	protein trichome birefringence-like 42
LOC122304167	1.17	0.14	2.72	1.14	0.254956	1.8	0.287851	3.39	0.00827201	RLP	protein trichome birefringence-like 43
LOC122304191	1.75	0.61	3.77	1.06	0.0466669	1.03	0.19263	2.2	6.24547e-07	RLP	probable LRR receptor-like serine/threonine-protein kinase At1g07650
LOC122304193	0.64	0.88	0.22	-1.82	0.158152	-0.98	0.312645	-3.22	4.70254e-05	RLP	uncharacterized LOC122304193
LOC122304262	3.42	1.7	5.14	0.58	0.359681	0.54	0.378142	1.19	2.06433e-06	RLP	protein trichome birefringence-like 16
LOC122304640	0.74	0.95	0.31	-1.02	0.486307	-0.69	0.654233	-1.91	0.0178823	RLP	receptor-like protein kinase 5
LOC122304645	0	0.03	0.29	3.12	0.0157879	-0.58	0.752447	2.18	0.171718	RLP	uncharacterized LOC122304645
LOC122304871	29.29	8.85	39.55	0.44	0.0216651	1.31	1.31341e-09	1.8	4.90013e-19	RLP	transcription factor bHLH68-like
LOC122304914	1.19	0.17	3.48	1.5	0.00239346	1.63	0.338771	3.34	0.0117906	RLP	rac-like GTP-binding protein ARAC7
LOC122305028	29.45	38.13	23.29	-0.31	0.425891	-0.8	0.0120762	-1.08	2.6843e-07	RLP	ras-related protein RHN1-like
LOC122305191	4.1	0.83	6.25	0.58	0.296257	1.77	0.00883343	2.43	7.34088e-06	RLP	synaptotagmin-5-like
LOC122305314	4.99	1.21	2.9	-0.77	0.0376315	1.59	0.00091196	0.87	0.0895466	RLP	CDT1-like protein b
LOC122305375	0.19	0.01	0.3	0.47	0.849262	2.6	0.104292	3.92	0.00507797	RLP	BRCA1-associated RING domain protein 1
LOC122305379	7.16	31.16	4.26	-0.6	0.732265	-2.2	0.090816	-3.12	0.000788123	RLP	MDIS1-interacting receptor like kinase 2-like
LOC122305399	1.18	3.74	0.86	-0.39	0.732265	-2.06	0.00111418	-2.47	1.0706e-06	RLP	bifunctional TH2 protein, mitochondrial-like
LOC122305586	1.44	33.1	0.03	-1.89	0.243592	-3.04	0.0557405	-7.98	5.23791e-09	RLP	germin-like protein subfamily 1 member 17
LOC122305592	1.83	30.1	0	-3.01	0.023429	-2.65	0.107481	-3.01	0.127332	RLP	germin-like protein subfamily 1 member 16
LOC122305974	0.14	0.04	1.08	2.7	3.15437e-05	0.94	0.658912	3.96	0.000271051	RLP	uncharacterized LOC122305974
LOC122306062	1.45	2.92	0.95	-0.58	0.435322	-1.43	6.49396e-06	-1.99	3.23462e-07	RLP	MDIS1-interacting receptor like kinase 2-like
LOC122306086	5.71	17.54	6.66	0.21	0.852242	-2.01	4.28177e-05	-1.78	8.42789e-13	RLP	bifunctional TH2 protein, mitochondrial-like
LOC122306126	28.44	34.16	19.16	-0.55	0.0352908	-0.66	0.019782	-1.18	2.11427e-08	RLP	ras-related protein RHN1-like
LOC122306601	2.3	0.24	4.8	1	0.120773	2.26	0.0820986	3.53	0.000599277	RLP	BTB/POZ domain-containing protein At5g66560
LOC122306608	0.87	0.07	0.76	-0.19	0.910985	2.5	0.0601734	2.6	0.0386561	RLP	CDT1-like protein b
LOC122306648	39.95	2.47	25.64	-0.47	0.860728	2.55	0.0926126	2.6	0.0470748	RLP	rac-like GTP-binding protein ARAC7
LOC122306667	0.52	0.12	0.99	0.87	0.348529	1.59	0.0820986	2.62	1.77795e-05	RLP	uncharacterized LOC122306667
LOC122306696	0.05	0	0.15	1.14	0.557008	2.25	0.204157	4.18	0.0161481	RLP	probable LRR receptor-like serine/threonine-protein kinase At5g48740
LOC122306717	57.5	23.51	66.11	0.25	0.689735	0.88	0.0143166	1.18	3.92638e-06	RLP	39S ribosomal protein L41-A, mitochondrial-like
LOC122306763	1.65	0.1	3.12	0.88	0.361217	2.72	0.0471159	4.03	0.000491962	RLP	rac-like GTP-binding protein RAC2
LOC122306835	5	0.15	7.15	0.43	0.839249	3.25	0.0251141	4.71	4.69655e-06	RLP	auxin-binding protein ABP20-like
LOC122306837	20.22	0.81	9.01	-0.56	0.852003	2.39	0.157607	2.74	0.0200952	RLP	auxin-binding protein ABP20-like
LOC122306899	1.51	0.14	0.22	-2.4	0.00207223	2.67	0.00263903	0.24	0.863365	RLP	ras-related protein Rab7-like
LOC122306929	0.06	0.01	0.2	1.04	0.621864	0.95	0.672135	3.14	0.0341634	RLP	serine/threonine-protein kinase D6PKL2
LOC122307016	0.02	0.01	1.05	4.85	4.08024e-10	0.07	0.974678	5.5	3.15044e-08	RLP	LRR receptor-like serine/threonine-protein kinase ERL1
LOC122307099	0.73	0.44	1.45	0.92	0.280899	0.27	0.833315	1.29	0.0106563	RLP	F-box protein At5g07670-like
LOC122307198	12.02	17.25	7.18	-0.72	0.0564118	-0.93	0.0098898	-1.62	2.04043e-12	RLP	small GTPase LIP1
LOC122307205	13.3	3.26	15.63	0.23	0.736829	1.42	0.179682	1.76	0.048104	RLP	brassinosteroid LRR receptor kinase-like
LOC122307211	1.19	0.07	2.23	0.88	0.131701	2.55	0.0879781	3.81	0.00398938	RLP	leucine-rich repeat receptor-like protein kinase TDR
LOC122307247	57.91	32.87	28.24	-1.03	0.00141553	0.39	0.469419	-0.6	0.0541532	RLP	probable LRR receptor-like serine/threonine-protein kinase At5g10290
LOC122307349	54.16	6.82	43.49	-0.27	0.774977	2.35	0.00333256	2.21	0.000778375	RLP	2-alkenal reductase (NADP(+)-dependent)-like
LOC122307419	19.7	15.73	8.75	-1.13	0.00573973	-0.12	0.843261	-1.22	0.00306094	RLP	clathrin light chain 1
LOC122307461	5.3	11.93	5.63	0.1	0.905689	-1.59	8.6371e-06	-1.46	1.85527e-07	RLP	probable protein phosphatase 2C 52
LOC122307552	2.48	0.29	2.5	0.03	0.98402	2.36	0.0207614	2.55	0.00638739	RLP	BTB/POZ domain-containing protein At5g48800
LOC122307560	29.2	8.32	7.41	-1.9	4.60031e-09	1.37	0.00874029	-0.49	0.331118	RLP	protein trichome birefringence-like 39
LOC122307565	18.46	35.46	19.57	0.11	0.88608	-1.36	3.76793e-05	-1.21	3.3749e-07	RLP	ras-related protein RABB1b
LOC122307580	7.89	6.39	4.03	-0.91	0.118712	-0.13	0.880546	-1.03	5.25414e-05	RLP	uncharacterized LOC122307580
LOC122307603	5.96	19.4	5.24	-0.14	0.927935	-2.04	0.0165647	-2.25	0.000270949	RLP	probable LRR receptor-like serine/threonine-protein kinase At3g47570
LOC122307604	16.67	25.95	11.14	-0.57	0.173037	-1.08	0.0692991	-1.63	0.000325835	RLP	protein STRUBBELIG-RECEPTOR FAMILY 3-like
LOC122307608	0.98	2.02	5.58	2.45	5.41088e-08	-1.45	0.0735651	1.03	0.103406	RLP	receptor kinase-like protein Xa21
LOC122307700	3.67	4.73	1.79	-0.93	0.310848	-0.84	0.403923	-1.83	0.00118441	RLP	LRR receptor-like serine/threonine-protein kinase GSO1
LOC122307739	4.29	10.29	2.78	-0.58	0.404825	-1.68	0.000390108	-2.24	1.27741e-06	RLP	ras-related protein RABH1e-like
LOC122308002	4.6	0.43	6.25	0.41	0.749676	2.74	0.00557679	3.41	8.06813e-07	RLP	tubulin beta-1 chain-like
LOC122308082	10.69	16.75	8.59	-0.31	0.45221	-1.09	0.00274939	-1.37	9.50974e-05	RLP	uncharacterized LOC122308082
LOC122308151	12.84	24.97	4.35	-1.49	0.0971745	-1.32	0.150635	-2.91	0.000189226	RLP	receptor-like protein kinase HSL1
LOC122308169	1.62	8.27	0.94	-0.66	0.661477	-2.9	3.512e-15	-3.48	9.23107e-06	RLP	receptor-like protein kinase 5
LOC122308212	0.23	0.24	0.01	-2.78	0.0222153	-0.19	0.935764	-2.54	0.19524	RLP	leucine-rich repeat receptor protein kinase EMS1-like
LOC122308336	1.77	0.18	3.36	0.92	0.0155819	2.47	0.0160534	3.55	3.57384e-05	RLP	probable inactive receptor kinase At2g26730
LOC122308436	3.92	12.08	1.46	-1.27	0.18924	-1.93	0.0353466	-3.34	1.51719e-06	RLP	IST1 homolog
LOC122308489	0.55	0.02	4.9	2.96	3.19141e-07	2.95	0.0380494	6.35	1.15231e-08	RLP	probable carbohydrate esterase At4g34215
LOC122308505	1	0	3.85	1.4	0.375087	3.23	0.0452109	6.36	1.16307e-05	RLP	germin-like protein subfamily 3 member 4
LOC122309074	12.72	0.74	15.42	0.26	0.85729	2.92	0.023711	3.54	0.00203441	RLP	probable LRR receptor-like serine/threonine-protein kinase At4g37250
LOC122309077	16.56	4.49	19.4	0.25	0.778011	1.35	0.103095	1.69	0.00846885	RLP	probable carbohydrate esterase At4g34215
LOC122309094	0.01	0.01	0.14	2.6	0.0512769	-0.07	0.967071	3.32	0.0213043	RLP	receptor protein kinase TMK1-like
LOC122309108	6.02	29.68	1.95	-1.2	0.480515	-1.88	0.267377	-3.69	0.00517603	RLP	germin-like protein subfamily 1 member 13
LOC122309110	6.7	13.27	1.6	-1.6	0.23599	-1.11	0.546801	-3.1	0.00963046	RLP	germin-like protein subfamily 1 member 13
LOC122309113	0.14	0.78	6.24	5.02	1.22811e-13	-1.82	0.319721	2.18	0.111705	RLP	germin-like protein subfamily 1 member 13
LOC122309116	43.02	109.08	7.17	-2.07	0.0619352	-1.37	0.425661	-3.85	0.000994107	RLP	germin-like protein subfamily 1 member 13
LOC122309184	9.86	0.8	8.44	-0.19	0.905689	2.63	0.0277809	2.77	0.00645458	RLP	cytosolic sulfotransferase 5-like
LOC122309225	1.79	0.17	1.32	-0.38	0.763739	2.44	0.0271436	2.22	0.05115	RLP	transcription factor bHLH111
LOC122309261	56.5	114.58	36.71	-0.6	0.0921253	-1.45	0.000108204	-2.03	1.65712e-14	RLP	probable protein phosphatase 2C 9
LOC122309444	4.13	14.64	1.55	-1.23	0.283342	-2.05	0.0422515	-3.61	4.59379e-23	RLP	receptor-like protein kinase 7
LOC122309458	6.18	8.22	4.72	-0.38	0.484933	-0.85	0.0983611	-1.2	0.0131728	RLP	uncharacterized LOC122309458
LOC122309500	11.87	30.59	2.39	-1.68	0.246956	-1.27	0.501126	-3.57	0.00417386	RLP	germin-like protein subfamily 1 member 13
LOC122309541	0	0	0.35	4.05	0.00027368	0		5.31	0.000557898	RLP	uncharacterized LOC122309541
LOC122309569	6.61	8.25	5.42	-0.27	0.724913	-0.77	0.214391	-1.02	0.0132477	RLP	extra-large guanine nucleotide-binding protein 1-like
LOC122309698	2.83	3.48	1.67	-0.68	0.466612	-0.73	0.387417	-1.42	0.00656397	RLP	MDIS1-interacting receptor like kinase 2-like
LOC122309856	0.54	1.47	0.54	0	0.999768	-1.78	0.0731523	-1.84	0.0232393	RLP	receptor kinase-like protein Xa21
LOC122309868	25.4	9.68	29.45	0.26	0.456647	0.94	0.0346514	1.24	0.000322409	RLP	protein NSP-INTERACTING KINASE 3-like
LOC122309870	0.46	0.06	0.29	-0.6	0.665864	2.27	0.0218495	1.79	0.0620481	RLP	probable LRR receptor-like serine/threonine-protein kinase At1g14390
LOC122309898	3.67	5.64	1.72	-1.06	0.00433347	-1.05	0.0837449	-2.09	4.90001e-06	RLP	probable LRR receptor-like serine/threonine-protein kinase At2g16250
LOC122310044	0.42	10.27	0	-1.19	0.524908	-4.28	3.44527e-05	-7.85	1.10654e-09	RLP	LRR receptor-like serine/threonine-protein kinase GSO2
LOC122310046	1.06	21.86	0	-4.01	0.000519482	-4.29	1.37468e-06	-10.52	3.30594e-21	RLP	receptor-like protein 13
LOC122310377	28.13	48.06	18.58	-0.57	0.130284	-1.22	0.0207158	-1.77	1.09032e-05	RLP	BRASSINOSTEROID INSENSITIVE 1-associated receptor kinase 1-like
LOC122310488	32.26	6.74	23.81	-0.41	0.533643	1.68	0.0428173	1.39	0.0452764	RLP	probable LRR receptor-like serine/threonine-protein kinase At1g67720
LOC122310648	10.01	1.3	8.13	-0.26	0.750493	2.19	0.0511263	2.12	0.0393677	RLP	protein trichome birefringence-like 2
LOC122310679	10.28	5.21	16.67	0.73	0.0453804	0.58	0.382134	1.36	0.00203453	RLP	serotonin N-acetyltransferase 2, chloroplastic
LOC122310710	0.89	0.23	0.72	-0.25	0.878073	1.38	0.0792615	1.22	0.0169574	RLP	inactive leucine-rich repeat receptor-like serine/threonine-protein kinase At1g60630
LOC122310724	2.08	6.69	2.37	0.18	0.870765	-2.07	0.0016755	-1.9	0.00061907	RLP	phytosulfokine receptor 1
LOC122310740	2.13	0.28	4.97	1.18	0.0475531	2.27	0.0163658	3.65	6.20705e-08	RLP	leucine-rich repeat receptor-like serine/threonine-protein kinase BAM3
LOC122310793	5.95	9.2	2.12	-1.38	0.0719362	-1.03	0.375578	-2.47	0.00117996	RLP	protein ALTERED XYLOGLUCAN 4
LOC122310847	5.49	0.55	12.93	1.18	0.0166307	2.32	0.0775096	3.69	0.00117996	RLP	protein NSP-INTERACTING KINASE 1-like
LOC122310888	2.18	0.13	3.26	0.55	0.604719	3.47	0.000156386	4.34	1.35669e-11	RLP	peptidyl-prolyl cis-trans isomerase CYP40-like
LOC122310892	11.48	15.22	9.1	-0.31	0.480278	-0.86	0.131575	-1.15	0.0106449	RLP	probable inactive receptor kinase At1g27190
LOC122310999	1.79	0.09	0.94	-0.85	0.360029	3.25	0.00228728	2.67	0.0107511	RLP	protein trichome birefringence-like 25
LOC122311015	14.1	1.64	25.26	0.84	0.233679	1.87	0.250273	2.94	0.0442107	RLP	cytosolic sulfotransferase 5-like
LOC122311058	0.22	0.02	0.21	0	0.999768	1.59	0.400558	2.46	0.0444295	RLP	uncharacterized LOC122311058
LOC122311295	1.38	23.65	0.1	-1.63	0.360029	-1.5	0.433815	-4.28	0.0184292	RLP	germin-like protein subfamily 1 member 17
LOC122311442	0.27	0.12	2.18	2.71	0.000691035	0.45	0.857555	3.56	5.98821e-05	RLP	cytosolic sulfotransferase 5-like
LOC122311471	9.17	22.17	4.71	-0.93	0.0132763	-1.67	0.0208472	-2.59	8.8825e-06	RLP	uncharacterized LOC122311471
LOC122311498	0.41	0.02	3.2	2.66	0.000207196	2.77	0.0618547	5.98	2.7869e-07	RLP	cytosolic sulfotransferase 6-like
LOC122311530	1.55	0.28	2.29	0.5	0.738422	1.85	0.0688341	2.59	1.57843e-06	RLP	serine/threonine-protein kinase BRI1-like 2
LOC122311641	40.83	5.8	17.55	-1.15	0.0200981	2.12	0.0485231	1.17	0.276521	RLP	ras-related protein RABA3-like
LOC122311675	3.99	8.19	3.95	0.01	0.999749	-1.41	0.170365	-1.46	0.0290844	RLP	probable LRR receptor-like serine/threonine-protein kinase At3g47570
LOC122311746	10.47	11.44	6.96	-0.59	0.0106386	-0.52	0.229922	-1.06	0.000994107	RLP	DExH-box ATP-dependent RNA helicase DExH9
LOC122311859	77.34	382.67	59.75	-0.29	0.878916	-2.44	0.0251626	-2.92	0.000214628	RLP	germin-like protein subfamily 1 member 13
LOC122311860	5.58	119.58	86.82	1.77	0.295512	-3.9	0.000975	-0.64	0.719745	RLP	germin-like protein subfamily 1 member 13
LOC122311861	14.46	46.63	13.41	-0.1	0.964805	-1.72	0.151099	-1.92	0.0450217	RLP	germin-like protein subfamily 1 member 13
LOC122311936	14.17	19.92	7.48	-0.9	0.00655923	-0.94	0.0975915	-1.81	2.12579e-05	RLP	synaptotagmin-1-like
LOC122311941	158.01	13.56	46.68	-1.72	5.36898e-07	2.74	0.00713765	1.29	0.219295	RLP	cytosolic sulfotransferase 5-like
LOC122311971	16.25	7.16	20.17	0.3	0.506753	0.78	0.239917	1.13	0.0273948	RLP	protein phosphatase 2C 57
LOC122312010	0.38	1.05	0.44	0.22	0.905689	-1.83	0.0267319	-1.62	0.0138349	RLP	probable LRR receptor-like serine/threonine-protein kinase At3g47570
LOC122312388	6.79	9.83	3.79	-0.76	0.463429	-0.87	0.264733	-1.64	0.00862056	RLP	protein kish-like
LOC122312922	6.6	22.38	3.24	-0.7	0.755422	-1.66	0.316526	-2.86	0.0126963	RLP	germin-like protein subfamily 1 member 13
LOC122313003	0	0	9.33	7	8.28501e-18	0		8.01	2.23064e-10	RLP	uncharacterized LOC122313003
LOC122313010	15.61	34.98	2.54	-1.25	0.547431	-1.06	0.604738	-3.78	0.000400765	RLP	germin-like protein subfamily 1 member 13
LOC122313039	3.22	36.37	0.51	-1.87	0.200263	-2.93	0.0393169	-5.95	1.87365e-08	RLP	germin-like protein subfamily 1 member 13
LOC122313177	0.25	0.15	1.31	2.15	0.00872201	0.23	0.888807	2.63	0.000573145	RLP	uncharacterized LOC122313177
LOC122313202	15.13	27.48	11.09	-0.41	0.632812	-1.29	0.0589852	-1.71	0.00019607	RLP	BRASSINOSTEROID INSENSITIVE 1-associated receptor kinase 1-like
LOC122313203	1.38	1.79	0.56	-1.21	0.119203	-0.77	0.247356	-2.01	0.000975153	RLP	BRASSINOSTEROID INSENSITIVE 1-associated receptor kinase 1-like
LOC122313214	25.55	7.99	22.04	-0.21	0.75274	1.2	0.019949	1.05	0.0128602	RLP	peptidyl-prolyl cis-trans isomerase CYP40-like
LOC122313243	6.06	24.11	1.02	-1.83	0.184548	-1.74	0.304884	-4.24	0.00071586	RLP	germin-like protein subfamily 1 member 13
LOC122313424	2.49	3.21	8.06	1.67	1.68993e-05	-0.55	0.772204	0.97	0.470073	RLP	beta-glucosidase 11-like
LOC122313425	10.34	2.55	10.75	0.06	0.927726	1.52	0.0107828	1.64	0.000753129	RLP	receptor protein kinase TMK1-like
LOC122313462	6.57	1.66	2.27	-1.45	0.00365092	1.48	0.0234281	0.07	0.901533	RLP	probable inactive receptor kinase At4g23740
LOC122313497	23.86	4.12	35.29	0.57	0.217456	1.97	0.0183318	2.65	0.00018028	RLP	uncharacterized protein At4g14100-like
LOC122313508	16.41	1.97	22.49	0.44	0.449831	2.4	0.00612086	2.96	0.000108951	RLP	protein NSP-INTERACTING KINASE 3-like
LOC122313525	0.79	0.04	1.6	0.98	0.154412	2.82	0.03747	4.22	0.00014624	RLP	protein NSP-INTERACTING KINASE 2
LOC122313548	17.48	44.05	8.08	-1.04	0.200255	-1.68	0.0326608	-2.83	2.67936e-12	RLP	receptor-like protein kinase 7
LOC122313737	0.92	0.1	2.74	1.51	0.00397133	2.55	0.00252763	4.26	4.69479e-13	RLP	leucine-rich repeat receptor-like serine/threonine-protein kinase BAM1
LOC122313752	18.01	5.5	22.49	0.33	0.70134	1.17	0.12597	1.58	0.00598165	RLP	probable inactive receptor kinase At1g27190
LOC122313877	22.26	4.06	13.98	-0.94	0.331687	1.93	5.58534e-08	0.94	0.259349	RLP	uncharacterized LOC122313877
LOC122313901	20.91	2.96	17.37	-0.26	0.692343	2.11	0.0430147	2.01	0.032387	RLP	probable LRR receptor-like serine/threonine-protein kinase At1g14390
LOC122313962	2.99	0.84	3.06	0.05	0.972486	1.27	0.15238	1.41	0.0266788	RLP	receptor protein kinase-like protein ZAR1
LOC122313987	0.88	0.8	0.1	-1.78	0.287289	-0.28	0.896192	-3.03	0.0395945	RLP	uncharacterized LOC122313987
LOC122314068	1.13	0	4.4	1.52	0.258954	3.72	0.0163235	6.77	1.31084e-06	RLP	germin-like protein subfamily 1 member 1
LOC122314260	1.24	0.2	3.15	1.32	2.8653e-05	2.11	0.00054428	3.53	8.84948e-15	RLP	serine/threonine-protein kinase BRI1-like 2
LOC122314302	0.1	0.81	0.09	-0.03	0.998151	-2.93	0.0153997	-3.13	0.0116053	RLP	uncharacterized LOC122314302
LOC122314333	2.01	7.98	15.1	2.84	2.07517e-14	-2.38	3.06034e-06	0.5	0.421631	RLP	uncharacterized LOC122314333
LOC122314342	1.41	0.2	2.72	0.92	0.10776	1.96	0.136171	3.06	0.00494768	RLP	receptor protein kinase-like protein ZAR1
LOC122314374	1.57	1.71	0.25	-2.39	0.000449567	-0.51	0.603287	-3.01	9.20173e-06	RLP	probable LRR receptor-like serine/threonine-protein kinase At3g47570
LOC122314813	4.46	0.59	7.03	0.65	0.437038	2.27	0.00799249	3.07	1.59475e-05	RLP	transcription factor bHLH110
LOC122314887	2.57	0.03	5.47	0.94	0.480785	4.26	0.00117803	6.08	1.77032e-07	RLP	germin-like protein subfamily 2 member 4
LOC122314888	0.77	0	0.17	-1.56	0.297548	3.61	0.0193341	2.92	0.130742	RLP	germin-like protein subfamily 2 member 4
LOC122314891	2.74	14.17	0.42	-2.36	0.00384884	-2.53	0.0224336	-5.18	6.55086e-09	RLP	UDP-glycosyltransferase 91C1
LOC122315080	41.78	4.32	47.31	0.18	0.808765	2.33	0.0648223	2.73	0.0180035	RLP	probably inactive leucine-rich repeat receptor-like protein kinase At3g28040
LOC122315085	0.35	0.02	0.17	-0.81	0.633924	2.86	0.028032	2.35	0.0729646	RLP	TPR repeat-containing thioredoxin TTL1-like
LOC122315209	0.39	0	1.92	1.85	0.0997639	3.67	0.0159231	6.29	2.01751e-05	RLP	putative UDP-rhamnose:rhamnosyltransferase 1
LOC122315579	13.03	4.35	15.89	0.24	0.556086	1.16	0.00636014	1.45	2.6309e-05	RLP	protein trichome birefringence-like 10
LOC122315637	4.66	1.11	5.16	0.17	0.905689	1.51	0.0783406	1.81	0.00123617	RLP	GTP-binding nuclear protein Ran1A-like
LOC122315681	4.04	0.73	3.68	-0.12	0.913347	1.82	0.0944253	1.86	0.0405342	RLP	receptor-like kinase TMK4
LOC122315696	33.36	5.28	30.8	-0.12	0.869257	2.09	0.0103536	2.09	0.0044085	RLP	receptor protein-tyrosine kinase CEPR2
LOC122315705	11.17	0.96	14.97	0.38	0.823079	2.56	0.0379978	3.3	0.000523541	RLP	leucine-rich repeat receptor-like serine/threonine-protein kinase BAM1
LOC122315901	0.49	0.82	0.46	-0.08	0.947201	-1.15	0.0148715	-1.2	0.00220922	RLP	helicase and polymerase-containing protein TEBICHI
LOC122315911	8.28	24.81	10.13	0.29	0.514108	-2	5.96478e-17	-1.67	2.35548e-12	RLP	serine/threonine-protein phosphatase BSL1-like
LOC122315973	1.64	2.08	0.37	-2.01	0.0023104	-0.79	0.343782	-2.88	1.29015e-06	RLP	MDIS1-interacting receptor like kinase 2-like
LOC122315974	7.28	1.05	7.37	0.02	0.986091	2.02	0.0836778	2.22	0.0330149	RLP	LRR receptor-like serine/threonine-protein kinase HSL2
LOC122315986	24.84	63.67	17.28	-0.51	0.338331	-1.78	1.61246e-07	-2.26	6.53492e-10	RLP	probable protein phosphatase 2C 33
LOC122316170	4.67	1.54	2.43	-0.84	0.0529673	1.15	0.023937	0.35	0.53368	RLP	protein arginine methyltransferase NDUFAF7 homolog, mitochondrial
LOC122316210	0.22	0	0.36	0.44	0.885533	1.88	0.303453	4.16	0.014617	RLP	probable LRR receptor-like serine/threonine-protein kinase At3g47570
LOC122316495	0.16	0.46	0.09	-0.47	0.881204	-1.47	0.400498	-2.58	0.0244259	RLP	probable LRR receptor-like serine/threonine-protein kinase At3g47570
LOC122316498	12.87	18.91	11	-0.22	0.80009	-0.99	0.0313644	-1.18	0.0015249	RLP	probable protein phosphatase 2C 49
LOC122316548	1.7	0.37	0.79	-1.03	0.18243	1.65	0.0206941	0.67	0.195363	RLP	probable LRR receptor-like serine/threonine-protein kinase At4g36180
LOC122316554	4.71	0.53	4.77	0.06	0.968924	2.16	0.105796	2.46	0.0450756	RLP	receptor protein kinase CLAVATA1-like
LOC122316619	41.98	53.67	23.85	-0.79	0.0758447	-0.81	0.151877	-1.57	6.95532e-05	RLP	uncharacterized LOC122316619
LOC122316644	7.54	0.72	13.13	0.78	0.20306	2.13	0.167377	3.15	0.0266298	RLP	leucine-rich repeat receptor-like serine/threonine-protein kinase SKM1
LOC122316793	8.44	54.66	7.22	-0.21	0.900816	-2.96	9.55456e-05	-3.3	1.1631e-12	RLP	probable protein phosphatase 2C 10
LOC122316837	7.62	1.43	6.34	-0.28	0.578669	1.97	0.00335592	1.78	0.00237922	RLP	endoribonuclease Dicer homolog 2-like
LOC122316983	0.56	2.87	0.32	-0.61	0.698689	-2.73	3.28636e-05	-3.44	1.96059e-11	RLP	F-box/LRR-repeat protein 3
LOC122316991	6.28	2.32	6.56	0.07	0.91666	1.03	0.06523	1.16	0.00974689	RLP	stearoyl-[acyl-carrier-protein] 9-desaturase, chloroplastic-like
LOC122317127	7.2	35.88	12.97	0.85	0.00236962	-2.72	8.87347e-23	-1.83	1.57304e-11	RLP	serine/threonine-protein phosphatase PP1-like
LOC122317173	1.11	0.14	2.49	0.99	0.471539	1.8	0.300271	3.38	0.010582	RLP	receptor-like protein 53
LOC122317265	28.57	44.77	22.08	-0.34	0.50984	-1.07	0.00206397	-1.39	5.66948e-18	RLP	PRA1 family protein E-like
LOC122317443	7.64	12.78	7.94	0.05	0.973803	-1.15	0.069153	-1.08	0.0178983	RLP	probable protein phosphatase 2C 49
LOC122317831	27.46	100.52	6.86	-1.66	0.138451	-1.99	0.115522	-4.14	4.01653e-09	RLP	putative UDP-rhamnose:rhamnosyltransferase 1
LOC122317862	0.14	0.03	5.43	4.88	2.25026e-17	1.26	0.508609	6.64	2.47941e-13	RLP	putative UDP-rhamnose:rhamnosyltransferase 1
LOC122317876	1.43	3.15	2.94	0.99	0.0328636	-1.53	0.0052544	-0.51	0.291828	RLP	mitogen-activated protein kinase homolog NTF3-like
LOC122318115	0.45	1.38	0.09	-1.54	0.36459	-1.92	0.0686463	-4.13	3.01339e-05	RLP	putative UDP-rhamnose:rhamnosyltransferase 1
LOC122318117	0.18	0.34	0	-0.89	0.644673	-0.65	0.80288	-4.1	0.0238784	RLP	putative UDP-rhamnose:rhamnosyltransferase 1
LOC122318153	0.47	0.01	1.38	1.17	0.4873	3.07	0.0520118	5.96	7.74846e-08	RLP	probable LRR receptor-like serine/threonine-protein kinase At4g31250
LOC122318208	0.05	0.06	2.35	3.15	0.0111051	-0.07	0.969453	3.97	0.00779778	RLP	germin-like protein subfamily 2 member 4
LOC122318347	21.97	2.75	7.14	-1.52	0.0117023	2.28	0.0167881	0.9	0.352839	RLP	germin-like protein subfamily 2 member 1
LOC122319019	46.42	6.49	64.87	0.44	0.633049	2.33	0.000400861	2.88	7.48745e-08	RLP	beta-glucosidase 42
LOC122319071	15.05	21.42	11.87	-0.33	0.508701	-0.96	0.0591888	-1.26	0.00344642	RLP	serine/threonine-protein phosphatase PP1
LOC122319076	11.66	46.65	5.81	-0.92	0.361217	-2.22	0.0368252	-3.31	1.32024e-05	RLP	receptor-like protein kinase HSL1
LOC122319127	75.5	8.43	74.43	0	0.999768	2.26	0.0682463	2.51	0.01791	RLP	tubulin beta-1 chain
LOC122319202	82.79	139.59	79.19	-0.04	0.97125	-1.16	0.0440482	-1.18	0.00389515	RLP	probable protein phosphatase 2C 44
LOC122319211	26.5	8.89	35.8	0.42	0.46505	1.14	0.0255006	1.63	1.89406e-06	RLP	synaptotagmin-2-like
LOC122319227	38.19	11.92	56.6	0.57	0.190553	1.28	0.0203653	1.91	2.65461e-06	RLP	peptidyl-prolyl cis-trans isomerase A1
LOC122319294	5.68	6.38	0.06	-6.02	2.02768e-26	-0.63	0.050838	-6.93	6.03764e-27	RLP	uncharacterized LOC122319294
LOC122319308	1.88	1.6	5.92	1.66	0.00128932	-0.45	0.663201	1.26	0.0767784	RLP	MDIS1-interacting receptor like kinase 2-like
LOC122296502	10.72	4.04	11.83	0.16	0.878714	0.97	0.154533	1.19	0.0279397	RLP	receptor-like protein 4
LOC122296568	33.6	61.04	21.99	-0.55	0.541044	-1.27	0.0588263	-1.84	4.09831e-05	RPW8-NL	probable disease resistance protein At4g33300
LOC122316786	0.26	0.02	0.91	1.61	0.0368855	2.78	0.0372593	4.9	9.70368e-07	RPW8-NL	probable 1-deoxy-D-xylulose-5-phosphate synthase 2, chloroplastic
LOC122274980	5.12	8.58	3.54	-0.45	0.701685	-1.04	0.260139	-1.51	0.0224844	T	ethylene-responsive transcription factor 4-like
LOC122275334	4.64	3.57	1.41	-1.61	0.00355344	0.08	0.965201	-1.37	0.323146	T	ethylene-responsive transcription factor 12
LOC122275756	0.06	1.41	0.11	0.47	0.880154	-3.7	0.00650377	-3.66	0.00233433	T	dehydration-responsive element-binding protein 2E-like
LOC122277123	4.54	26.91	5.55	0.24	0.906051	-2.53	0.041493	-2.59	0.000846003	T	ethylene-responsive transcription factor 1B
LOC122277567	0.02	0.87	0.21	1.28	0.528319	-3.67	0.0119346	-2.23	0.0962173	T	ethylene-response factor C3-like
LOC122277568	3.93	29.48	2.74	-0.41	0.856842	-2.78	0.0286186	-3.56	0.000308743	T	pathogenesis-related genes transcriptional activator PTI5-like
LOC122278034	11.02	48.64	15.09	0.42	0.697492	-2.51	7.51851e-06	-2.06	0.000140263	T	ethylene-responsive transcription factor 4
LOC122278737	6.93	24.44	5.59	-0.26	0.905689	-1.96	0.108655	-2.35	0.0305088	T	pathogenesis-related genes transcriptional activator PTI5-like
LOC122279759	0.82	3.08	0.22	-1.56	0.204881	-2.04	0.0773971	-3.86	0.000131024	T	ethylene-response factor C3
LOC122280393	2.75	166.66	6.62	1.07	0.427794	-5.32	7.72157e-07	-4.74	1.33621e-07	T	ethylene-responsive transcription factor 2-like
LOC122282069	1.04	1.76	0.24	-1.83	0.0325671	-1.16	0.247993	-3.07	0.000733214	T	ethylene-responsive transcription factor ERF061-like
LOC122282164	0.37	0.05	0.78	0.9	0.57636	1.78	0.216727	2.91	0.0245044	T	ethylene-responsive transcription factor TINY-like
LOC122282697	9.7	8.86	23.7	1.3	0.00862069	-0.34	0.693267	1.01	0.0975022	T	ethylene-responsive transcription factor 5-like
LOC122288898	2	11.58	2.04	0.05	0.985913	-2.67	0.0114304	-2.82	0.000113334	T	ethylene-responsive transcription factor 5-like
LOC122290262	3.9	14.42	2.64	-0.41	0.852381	-1.95	0.157943	-2.65	0.0114179	T	ethylene-responsive transcription factor 5-like
LOC122290466	44.43	19.46	52.29	0.25	0.759801	0.79	0.303671	1.1	0.0336535	T	ethylene-responsive transcription factor 4-like
LOC122292721	0.1	1.05	0	-0.78	0.695763	-2.32	0.171742	-4.52	0.0107461	T	ethylene-responsive transcription factor 1-like
LOC122294232	0.04	0.54	0.02	-0.22	0.91973	-2.81	0.0558274	-3.7	0.0186094	T	ethylene-responsive transcription factor 2-like
LOC122295584	3.58	13.41	1.25	-1.24	0.28702	-2.16	0.031212	-3.66	6.51951e-07	T	ethylene-responsive transcription factor RAP2-1-like
LOC122297104	18.3	29.84	17.76	-0.07	0.939732	-1.03	0.145681	-1.08	0.0373229	T	ethylene-responsive transcription factor ERF118-like
LOC122299873	30.69	82.02	28.27	-0.08	0.90802	-1.77	8.56873e-06	-1.82	1.25786e-05	T	ethylene-responsive transcription factor RAP2-1-like
LOC122300693	3.18	48.11	1.17	-1.17	0.40524	-3.97	2.97892e-06	-5.56	4.80985e-19	T	ethylene-response factor C3-like
LOC122301018	1.36	0.15	1.99	0.46	0.780729	1.92	0.23946	2.8	0.0423993	T	dehydration-responsive element-binding protein 3-like
LOC122303093	1.1	1.67	0.43	-1	0.583859	-0.92	0.581923	-2.19	0.0430682	T	ethylene-responsive transcription factor ERF096-like
LOC122303496	2.13	4.68	0.76	-1.25	0.262193	-1.48	0.198926	-2.9	0.000573537	T	ethylene-responsive transcription factor ABR1-like
LOC122303915	0.61	2.37	0.1	-1.24	0.551048	-1.87	0.172359	-3.9	0.00595269	T	ethylene-responsive transcription factor ERF021-like
LOC122304027	66.2	164.5	37.35	-0.75	0.298341	-1.67	0.00589008	-2.45	1.14153e-13	T	ethylene-responsive transcription factor 4-like
LOC122305321	0.5	12.23	0.56	0.11	0.959232	-4.69	2.07646e-10	-4.66	1.0668e-09	T	ethylene-response factor C3-like
LOC122305612	0	0.47	0.06	0.63	0.750687	-3.81	0.0127325	-2.78	0.0584559	T	ethylene-responsive transcription factor ERF098-like
LOC122306897	0.64	29.93	1.63	1.15	0.372431	-4.99	6.49396e-06	-4.28	1.58263e-05	T	ethylene-response factor C3-like
LOC122306956	1.6	0.11	1.81	0.17	0.936197	2.83	0.0245657	3.49	0.000199383	T	ethylene-responsive transcription factor TINY-like
LOC122307581	10	1.74	1.4	-2.44	0.00319397	1.84	0.0891519	-0.64	0.386561	T	ethylene-responsive transcription factor ERF054-like
LOC122307747	19.94	6.27	13.38	-0.57	0.0923695	1.22	0.0435308	0.71	0.191372	T	ethylene-responsive transcription factor RAP2-4-like
LOC122311278	28.73	112.4	25.31	-0.15	0.905689	-2.31	0.00064517	-2.53	2.46004e-15	T	ethylene-responsive transcription factor ERF113-like
LOC122312432	0.79	1.82	0.63	-0.27	0.896626	-1.57	0.0487865	-1.88	0.00609618	T	dehydration-responsive element-binding protein 2C-like
LOC122312936	0.15	0	0.53	1.47	0.257016	2.84	0.0866005	5.35	0.000523541	T	ethylene-responsive transcription factor CRF4-like
LOC122313775	0.42	0.7	0.26	-0.54	0.808765	-1.08	0.349854	-1.76	0.0241632	T	ethylene-responsive transcription factor LEP-like
LOC122313844	21.7	34.06	16.91	-0.35	0.700341	-1.06	0.0630018	-1.4	0.000145291	T	ethylene-responsive transcription factor RAP2-4-like
LOC122314215	59.65	187.68	33.19	-0.79	0.296484	-1.96	0.00268437	-2.81	6.64705e-17	T	ethylene-responsive transcription factor ERF113-like
LOC122314982	0.77	4.44	3.06	1.8	0.0393379	-2.61	0.0230384	-0.91	0.445632	T	ethylene-responsive transcription factor 5-like
LOC122315173	20.89	3.65	14.54	-0.51	0.306175	1.9	0.0321597	1.51	0.0772424	T	protein PPLZ02-like
LOC122315809	35.72	52.99	82.63	1.22	0.0393928	-0.89	0.613257	0.16	0.918572	T	ethylene-responsive transcription factor ERF106-like
LOC122316104	1.97	3.28	0.43	-2.05	0.000561807	-1.15	0.0137723	-3.28	4.15058e-15	T	ethylene-responsive transcription factor ERF062-like
LOC122317223	27.5	27.23	11.7	-1.17	0.0143934	-0.41	0.529467	-1.57	0.00180611	T	ethylene-responsive transcription factor ERF073-like
LOC122318006	2.31	37.28	4.66	0.98	0.331676	-4.25	2.29651e-13	-3.28	2.75729e-14	T	ethylene-responsive transcription factor ERF106-like
LOC122318075	4.07	0.4	3.44	-0.23	0.869564	2.77	0.000132458	2.7	3.19362e-08	T	ethylene-responsive transcription factor ERF113-like
LOC122318230	39.75	9.24	17.06	-1.18	0.000893375	1.68	3.98515e-05	0.53	0.072314	T	ethylene-responsive transcription factor ERF003-like
LOC122319385	19.39	242.13	22.61	0.24	0.869862	-3.85	2.27469e-07	-3.71	1.78832e-08	T	ethylene-responsive transcription factor ERF105-like
LOC122282057	0.39	0.05	0.65	0.64	0.710999	1.8	0.275392	2.85	0.0321225	T	GATA transcription factor 9-like
LOC122294888	24.76	4.15	14.89	-0.7	0.170413	2	0.0119978	1.41	0.0473187	T	GATA transcription factor 10-like
LOC122311575	19.33	61.55	21.74	0.2	0.808765	-2.09	9.27375e-07	-1.88	1.24893e-10	T	GATA transcription factor 5-like
LOC122312474	5.46	24.15	1.71	-1.39	0.207543	-2.42	0.00213805	-4.04	7.28177e-12	T	GATA transcription factor 5-like
LOC122315028	0.69	0.07	1.01	0.46	0.808765	2.33	0.0717241	3.14	0.00225332	T	GATA transcription factor 12-like
LOC122316479	6.32	1.23	8.97	0.51	0.481534	1.74	0.0702719	2.38	0.00147675	T	GATA transcription factor 5
LOC122278721	0.32	0.22	0.02	-2.7	0.0188723	0.06	0.966527	-3.21	0.005393	T	protein FAR1-RELATED SEQUENCE 5-like
LOC122311000	2.38	0.79	0.25	-2.03	0.0281191	0.85	0.45079	-1.33	0.106847	T	protein FAR1-RELATED SEQUENCE 5-like
LOC122277416	1.48	4.92	1.86	0.33	0.792519	-2.14	6.47654e-10	-1.75	0.00014114	T	NAC transcription factor 25
LOC122280542	4.89	0.9	8.3	0.76	0.0869511	1.79	0.0471437	2.64	0.000750736	T	NAC domain-containing protein 12-like
LOC122280726	0.08	0	0.18	0.71	0.794799	1.54	0.412244	3.83	0.0318862	T	NAC domain-containing protein 7-like
LOC122281880	29.61	420.47	28.06	-0.05	0.966806	-4.12	7.637e-17	-4.23	7.70795e-36	T	NAC domain-containing protein 72-like
LOC122282883	4.59	13.97	3.77	-0.28	0.839389	-1.79	0.0378241	-2.11	0.00198992	T	NAC domain-containing protein 100
LOC122288984	3.71	16.56	2.07	-0.76	0.287052	-2.29	0.0076761	-3.08	0.000109067	T	NAC domain-containing protein 21/22
LOC122289073	0.83	0.01	1.23	0.34	0.905689	2.48	0.149561	5.27	9.38068e-06	T	NAC domain-containing protein 12-like
LOC122289081	0.93	3.45	0.78	-0.22	0.907634	-1.96	0.0671145	-2.34	0.0036738	T	NAC domain-containing protein 100-like
LOC122290508	5.39	65.71	7.33	0.38	0.840714	-3.65	8.09469e-05	-3.51	1.82253e-10	T	NAC domain-containing protein 72-like
LOC122295853	0.16	0	0.52	1.34	0.36459	2.33	0.183325	4.72	0.00344526	T	NAC domain-containing protein 86-like
LOC122295854	0.53	0.07	0.82	0.6	0.642859	1.93	0.145526	2.78	0.00940719	T	NAC transcription factor 32
LOC122295863	3.38	0.37	0.78	-1.55	0.245505	2.34	0.0368778	0.74	0.52102	T	NAC domain-containing protein 30-like
LOC122297193	54.54	226.63	33.79	-0.62	0.580559	-2.35	0.00373811	-3.08	1.34947e-09	T	NAC domain-containing protein 2-like
LOC122298693	70.1	81.81	43.28	-0.79	0.223052	-0.56	0.554173	-1.34	0.00884459	T	NAC domain-containing protein 79-like
LOC122299229	0.09	0.02	0.44	1.67	0.261979	0.79	0.743206	3.42	0.0162477	T	NAC domain-containing protein 86-like
LOC122300079	0.69	0.03	1.86	1.01	0.601381	2.23	0.204834	5.08	6.54051e-06	T	NAC domain-containing protein 43-like
LOC122301970	0.41	0	0.42	0	0.999768	3.37	0.0330897	4.66	0.00432865	T	NAC domain-containing protein 43-like
LOC122302568	1.48	10.13	0.69	-0.99	0.366027	-2.98	1.60849e-05	-4.14	6.21727e-21	T	NAC domain-containing protein 100-like
LOC122303210	0.15	0.03	0.9	2.33	0.00207838	1.64	0.288872	4.39	4.68443e-06	T	NAC domain-containing protein 86-like
LOC122305585	0.66	1.24	0.05	-1.42	0.452834	-1.1	0.528029	-4.35	0.000372215	T	NAC domain-containing protein 104-like
LOC122306265	3.19	19.34	3.73	0.21	0.884426	-2.74	0.000511169	-2.55	0.00141189	T	NAC domain-containing protein 100-like
LOC122306788	0.11	0.04	0.47	1.81	0.0782429	0.98	0.588773	3.09	0.00713803	T	NAC domain-containing protein 86-like
LOC122306902	0.1	0.74	0	-1.11	0.560146	-2.4	0.0846036	-5.82	0.000122876	T	NAC domain-containing protein 21/22
LOC122307308	2.71	5.15	2.1	-0.39	0.730501	-1.38	0.00281175	-1.75	8.17632e-05	T	NAC domain-containing protein 82-like
LOC122309019	0.74	0.3	0.97	0.4	0.607188	0.82	0.304296	1.29	0.0331802	T	NAC domain-containing protein 30-like
LOC122309736	143.2	144.16	62.46	-1.15	0.00762997	-0.43	0.359772	-1.57	6.17826e-06	T	NAC domain-containing protein 83-like
LOC122310529	49.15	136.07	26.36	-0.82	0.0908731	-1.81	0.000602121	-2.62	4.27098e-08	T	NAC transcription factor 29-like
LOC122311004	6.45	52.53	10.28	0.63	0.466417	-3.22	9.01862e-08	-2.63	1.0095e-08	T	NAC domain-containing protein 104
LOC122312458	18.05	188.74	7.9	-1.04	0.125849	-3.72	4.10074e-10	-4.87	9.31443e-26	T	NAC domain-containing protein 2-like
LOC122314090	12.55	66.4	11.88	-0.09	0.944258	-2.73	1.5456e-05	-2.86	4.9486e-11	T	NAC domain-containing protein 83-like
LOC122315094	3.42	0.7	1.85	-0.79	0.262186	1.78	0.000315774	1.02	0.0916185	T	NAC domain-containing protein 37
LOC122316890	0.7	0.04	0.47	-0.5	0.815939	2.94	0.0202578	2.66	0.0470454	T	NAC domain-containing protein 100-like
LOC122318188	0.3	0	0.56	0.79	0.521415	3.77	0.0112606	5.34	0.000467103	T	NAC domain-containing protein 37-like
LOC122318460	1.21	0.15	0.45	-1.14	0.448657	2.28	0.0390441	1.15	0.349381	T	protein CUP-SHAPED COTYLEDON 2-like
LOC122276722	9.74	53.43	0.61	-2.87	0.0129659	-2.14	0.167455	-6.14	1.80008e-08	T	calcium-binding allergen Bet v 3
LOC122277800	154.26	58.18	158.92	0.07	0.907769	0.98	0.00506876	1.1	0.000133654	T	protein PHLOEM PROTEIN 2-LIKE A1-like
LOC122278919	14.11	2.57	9.59	-0.51	0.549368	1.83	0.032364	1.44	0.0319148	T	protein GRAVITROPIC IN THE LIGHT 1-like
LOC122279472	22.38	7.57	26.17	0.23	0.794043	1.11	0.022047	1.4	9.73408e-07	T	3-oxoacyl-[acyl-carrier-protein] synthase I, chloroplastic-like
LOC122279580	0.26	0.01	0.27	0.02	0.999238	3.04	0.038954	3.7	0.0083761	T	transcriptional corepressor LEUNIG-like
LOC122295516	9.63	21.45	6.44	-0.55	0.623404	-1.53	0.0376632	-2.13	2.66884e-10	T	protein PHLOEM PROTEIN 2-LIKE A8-like
LOC122296501	1333.62	155.3	652.8	-0.98	0.0266407	2.46	0.00357577	1.63	0.0361147	T	tubulin alpha chain-like
LOC122300827	0.16	0	0.38	1	0.558477	2.5	0.144071	4.32	0.0100801	T	uncharacterized LOC122300827
LOC122302474	2.56	0.05	11.22	1.77	0.0959311	3.8	0.00457174	6.4	1.11945e-08	T	tubulin alpha chain-like
LOC122303101	9.9	41.77	3.07	-1.51	0.0871919	-2.35	0.00903226	-4.01	1.0692e-07	T	probable calcium-binding protein CML45
LOC122303907	2.05	1.06	4.21	1	0.0495564	0.46	0.61167	1.53	0.00742639	T	vesicle-associated protein 4-2-like
LOC122304247	9.35	4.13	11.25	0.27	0.619367	0.77	0.206487	1.09	0.0110949	T	3-oxoacyl-[acyl-carrier-protein] synthase II, chloroplastic-like
LOC122304996	6.06	2.07	6.97	0.32	0.780614	1.07	0.163689	1.47	0.0183227	T	replication protein A 70 kDa DNA-binding subunit D-like
LOC122306727	0.82	4.56	0.21	-1.34	0.443902	-2.39	0.0709075	-4.39	4.41703e-05	T	calcium-binding protein CML38-like
LOC122309509	1025.69	177.46	622.43	-0.67	0.401738	1.95	0.024793	1.4	0.0501083	T	tubulin alpha chain
LOC122309685	5.86	9.2	3.94	-0.51	0.495053	-1.02	0.0101956	-1.52	1.31346e-06	T	cx9C motif-containing protein 4
LOC122311386	0.19	0.71	0.07	-0.45	0.876928	-1.47	0.429861	-3.14	0.0136299	T	probable calcium-binding protein CML45
LOC122314453	79.9	3.38	51.06	-0.57	0.730571	3.27	0.0111489	3.21	0.00259061	T	tubulin alpha chain
LOC122315991	161.46	11.13	186.11	0.18	0.905689	3	0.00527409	3.54	2.57787e-06	T	tubulin alpha-1 chain-like
LOC122319306	3.42	0.83	4.13	0.26	0.777952	1.6	0.0034248	1.93	7.22783e-05	T	vesicle-associated protein 2-2-like
LOC122277022	7.61	29.45	17.98	1.23	0.00856835	-2.29	0.00348725	-1.1	0.177891	TNL	transcription factor MYB13-like
LOC122280337	2.42	10.69	1.56	-0.48	0.836066	-2.22	0.0407082	-3.01	2.66131e-08	TNL	transcription factor MYB41-like
LOC122280591	1.97	1.52	4.57	1.17	0.0181653	-0.04	0.970539	1.18	0.0925123	TNL	myb-related protein 306-like
LOC122280708	0.86	0.05	0.72	-0.22	0.915576	2.6	0.0896995	3.12	0.011419	TNL	MYB-like transcription factor ODO1
LOC122280746	0.88	0.08	0.88	-0.02	0.999155	2.55	0.0339165	2.76	0.0161619	TNL	transcription factor MYB86-like
LOC122280791	0.77	0.07	1.31	0.64	0.735954	1.95	0.246525	3.26	0.00800488	TNL	transcription factor MYB114-like
LOC122280844	1.07	1.58	0.21	-1.8	0.147869	-0.95	0.490435	-3.11	0.000911758	TNL	transcription factor MYB63
LOC122289079	0.35	0.02	1.34	1.66	0.130382	2.44	0.134127	5.07	2.58204e-05	TNL	MYB-like transcription factor ODO1
LOC122289119	0.56	0	0.45	-0.28	0.905689	3.86	0.0108749	4.81	0.00279597	TNL	transcription factor MYB86-like
LOC122289167	11.8	23.89	2.54	-2.1	1.89436e-05	-1.2	0.273802	-3.28	0.000175829	TNL	transcription factor MYB41-like
LOC122291358	0.99	0.07	0.58	-0.5	0.833117	2.65	0.0613077	2.55	0.0472997	TNL	transcription factor MYB59
LOC122291379	0.33	0.02	0.46	0.44	0.839249	2.41	0.113958	3.42	0.0086773	TNL	transcription factor MYB83
LOC122291701	0.16	0	0.3	0.67	0.750493	2.92	0.0740417	4.29	0.0114695	TNL	transcription factor MYB46
LOC122292487	0.96	0.72	3.61	1.82	0.00230309	-0.06	0.972941	1.75	0.105892	TNL	transcription factor RAX2-like
LOC122293434	1.21	1.51	0.4	-1.46	0.0617715	-0.65	0.537381	-2.13	0.00904848	TNL	transcription factor MYB59-like
LOC122293469	1.13	2.67	0.7	-0.58	0.759801	-1.49	0.0973539	-2.1	0.0309285	TNL	transcription factor MYB46-like
LOC122295575	0.65	2.76	1	0.6	0.667568	-2.39	0.00027783	-1.76	0.00225332	TNL	transcription factor MYB87-like
LOC122295588	36.31	280.45	5.63	-2.19	0.0302214	-2.99	0.00398038	-5.82	1.23461e-22	TNL	transcription factor MYB2-like
LOC122295634	0.27	0.44	3.06	2.79	0.00446672	-0.94	0.559769	2.2	0.0252128	TNL	transcription factor MYB73-like
LOC122298561	3.15	77.75	4.91	0.51	0.79741	-4.75	4.99481e-11	-4.18	1.02695e-06	TNL	transcription factor MYB24-like
LOC122298673	1.51	0.13	0.56	-1.12	0.471807	2.67	0.023203	1.66	0.181787	TNL	transcription repressor MYB6-like
LOC122299646	0.11	0.8	0	-1.06	0.580617	-2.49	0.0807354	-5.72	0.000214641	TNL	transcription factor RAX2-like
LOC122299852	7.83	17.65	11.7	0.6	0.34966	-1.58	2.60778e-05	-0.92	0.067178	TNL	transcription factor MYB44-like
LOC122299890	2.21	0.08	1.58	-0.36	0.883333	3.53	0.00329702	3.18	0.0349016	TNL	MYB-like transcription factor 4
LOC122299927	31.93	4.3	5	-2.44	0.000540885	1.87	0.209941	-0.18	0.914071	TNL	myb-related protein 308-like
LOC122300339	0.93	19.23	0.52	-0.61	0.806117	-4.06	0.000239142	-5.37	2.34103e-14	TNL	transcription factor MYB108-like
LOC122300916	49.14	6.66	21.19	-1.17	0.018928	1.73	0.29347	1.04	0.550845	TNL	transcription factor MYB1-like
LOC122303142	0.31	0.02	0.36	0.1	0.972864	2.15	0.216727	3.12	0.0416327	TNL	MYB-like transcription factor ODO1
LOC122303279	1.52	1.46	0.56	-1.13	0.453939	-0.36	0.841491	-1.72	0.00457165	TNL	myb-related protein 306-like
LOC122304299	4.95	0.17	3.04	-0.58	0.75274	2.99	0.0481676	3.15	0.0253487	TNL	myb-related protein 330-like
LOC122304302	0.29	0	0.29	-0.02	0.999238	1.08	0.567643	3.97	0.022389	TNL	transcription factor MYB1-like
LOC122305077	22.29	58.07	28.23	0.36	0.533964	-1.8	0.000919507	-1.41	0.00817646	TNL	transcription factor MYB44-like
LOC122305327	6.55	32.98	0.95	-2.09	0.0974338	-2.23	0.103787	-5.31	1.61309e-13	TNL	transcription factor MYB14-like
LOC122306582	9.71	52.05	11.03	0.2	0.848059	-2.72	0.000546152	-2.57	0.000164509	TNL	transcription factor MYB1-like
LOC122306676	0.68	3.11	1.17	0.67	0.647502	-2.5	0.000355662	-1.79	0.00569986	TNL	transcription factor MYB20-like
LOC122306718	2.7	6.09	4.82	0.85	0.0874247	-1.58	0.0478312	-0.74	0.345986	TNL	transcription factor MYB1-like
LOC122306741	0.15	0	0.28	0.65	0.765821	2.65	0.116395	4.3	0.0105887	TNL	transcription factor MYB106-like
LOC122306840	4.14	48.54	2.41	-0.68	0.714639	-3.43	0.00240633	-4.46	3.42362e-06	TNL	transcription factor MYB4-like
LOC122307186	43.1	115.8	11.49	-1.8	2.12331e-05	-1.77	0.000728999	-3.58	4.13805e-16	TNL	transcription factor MYB8-like
LOC122308400	3.97	0.17	3.93	-0.04	0.986752	2.89	0.05192	3.5	0.00907886	TNL	transcription factor MYB82-like
LOC122309687	0.37	0	0.93	1.22	0.111986	4.19	0.00315178	6.08	2.49102e-05	TNL	transcription factor MYB17-like
LOC122309996	2.9	17.51	3.21	0.16	0.908556	-2.89	1.23932e-05	-2.79	3.46907e-14	TNL	MYB-like transcription factor EOBI
LOC122311518	74.92	8.94	35.87	-1.02	0.0166651	2.36	0.00736018	1.5	0.0791387	TNL	transcription repressor MYB6-like
LOC122313336	6.82	0.61	3.47	-0.89	0.245036	2.64	0.00667662	1.95	0.0211825	TNL	MYB-like transcription factor 4
LOC122313703	28.35	41.76	10.95	-1.32	0.000198449	-0.88	0.30375	-2.16	0.00137663	TNL	transcription factor MYB62-like
LOC122313914	1	5.99	0.43	-0.99	0.53449	-2.46	0.0543141	-3.74	0.000797207	TNL	transcription factor MYB23-like
LOC122314348	38.34	125.8	26.66	-0.47	0.442762	-2	0.0012623	-2.48	3.08141e-06	TNL	transcription repressor MYB6-like
LOC122315004	0.85	0.02	1.07	0.29	0.886138	3.7	0.00674803	4.8	8.01632e-05	TNL	transcription factor MYB1-like
LOC122315199	1.73	3.77	1.13	-0.53	0.732635	-1.49	0.158882	-2.1	0.012678	TNL	transcription factor RAX3-like
LOC122317025	0.1	3.04	0.02	-0.64	0.800184	-4.72	8.49666e-07	-6.51	2.1534e-08	TNL	transcription factor MYB108-like
LOC122317504	1.12	50.32	1.02	-0.11	0.968168	-4.94	5.39434e-06	-5.8	2.03522e-18	TNL	transcription factor MYB108
LOC122318096	6.08	30.49	9	0.58	0.460635	-2.63	1.2664e-06	-2.04	1.90537e-05	TNL	transcription factor MYB78-like
LOC122318099	0.16	0	0.41	0.9	0.694784	1.67	0.36915	4.58	0.00516262	TNL	transcription factor MYB4-like
LOC122318257	0.35	0.9	0.1	-1.18	0.554451	-1.5	0.330948	-3.2	0.0130564	TNL	transcription factor MYB93-like
LOC122303399	9.11	8.35	4.51	-1.37	0.000103326	-0.3	0.570325	-1.67	1.44398e-10	TNL	NAC domain-containing protein 82-like
LOC122307307	5.29	10.06	5.55	0.01	0.988629	-1.24	0.0464024	-1.21	0.0351662	TNL	NAC domain-containing protein 82-like
LOC122274956	25.32	103.84	10.9	-1.09	0.189441	-2.34	0.00123109	-3.59	2.77529e-31	TNL	probable WRKY transcription factor 65
LOC122275243	9.04	20.1	6.47	-0.48	0.492389	-1.49	0.00645242	-1.97	1.55856e-08	TNL	probable WRKY transcription factor 14
LOC122279638	3.53	21.47	2.4	-0.51	0.527091	-2.95	4.8168e-06	-3.49	3.1814e-09	TNL	probable WRKY transcription factor 33
LOC122280849	2.47	12.84	1.29	-0.62	0.808765	-2	0.227351	-3.33	0.00463854	TNL	probable WRKY transcription factor 29
LOC122299198	3.03	50.18	2.19	-0.36	0.838734	-3.98	9.31637e-05	-4.64	9.31693e-08	TNL	WRKY transcription factor 22-like
LOC122315076	9.57	3.75	12.58	0.4	0.654215	0.81	0.40099	1.29	0.0469333	TNL	probable WRKY transcription factor 65
LOC122274234	106.45	78.33	35.77	-1.47	6.75613e-05	0.02	0.942998	-1.42	0.000210289	TNL	SKP1-like protein 1B
LOC122274549	144.51	72.91	18.67	-2.9	6.95261e-77	0.55	0.00646447	-2.31	3.586e-34	TNL	SKP1-like protein 1A
LOC122274778	10.93	13.65	0.9	-3.81	4.30733e-13	-0.75	0.0580421	-4.67	2.79821e-17	TNL	SKP1-like protein 1A
LOC122274783	45.92	14.76	35.61	-0.36	0.275605	1.17	0.00337743	0.86	0.00631274	TNL	monosaccharide-sensing protein 2-like
LOC122275010	6.95	2.12	9.63	0.41	0.642859	1.3	0.0518648	1.81	1.2579e-05	TNL	ultraviolet-B receptor UVR8-like
LOC122275038	7.97	12.64	8.08	-0.01	0.998708	-1.06	0.0062669	-1.04	0.000542356	TNL	calcineurin B-like protein 3
LOC122275117	8.57	917.42	0.52	-2.19	0.14709	-4.61	0.00117766	-9.81	5.12514e-19	TNL	sugar transport protein 13
LOC122275498	0.3	0.51	1.68	2.3	0.000771006	-1.17	0.23087	1.26	0.0120287	TNL	TMV resistance protein N-like
LOC122275802	8.51	0.11	20.87	1.14	0.283342	4.07	0.00365741	6.37	4.88476e-09	TNL	protein NRT1/ PTR FAMILY 3.1-like
LOC122275804	326.7	147.44	450.85	0.46	0.260837	0.7	0.0680266	1.22	5.16828e-06	TNL	heat shock cognate 70 kDa protein 2-like
LOC122275933	2.52	2.17	8.05	1.71	0.0137014	-0.06	0.968276	1.71	0.0721685	TNL	disease resistance protein RUN1-like
LOC122275958	9.22	11.49	4.43	-1.02	0.017124	-0.68	0.358679	-1.68	0.00114701	TNL	disease resistance protein RUN1-like
LOC122276098	3.56	4.14	9.82	1.33	0.0104648	-0.47	0.753252	0.85	0.395911	TNL	disease resistance protein RUN1-like
LOC122276241	3.6	3.74	2.31	-0.65	0.0549444	-0.44	0.236746	-1.06	0.000267532	TNL	disease resistance protein RUN1-like
LOC122276291	4.65	3.34	2.12	-1.11	0.00268492	0.09	0.882824	-1	0.00210414	TNL	disease resistance protein Roq1-like
LOC122276603	11.69	75.36	12.64	0.12	0.812798	-3.08	2.76844e-12	-2.95	2.17998e-12	TNL	U-box domain-containing protein 16
LOC122276666	0.09	2.53	0.08	-0.09	0.976074	-3.9	0.00408036	-4.74	0.000152141	TNL	protein NRT1/ PTR FAMILY 5.2-like
LOC122276668	3.11	1.43	5.46	0.79	0.18984	0.71	0.36915	1.56	0.00781311	TNL	protein NRT1/ PTR FAMILY 5.6-like
LOC122276820	4.5	4.43	0	-6.92	2.09721e-16	-0.22	0.860823	-8.45	2.84694e-11	TNL	disease resistance protein RUN1-like
LOC122276821	0.17	0.08	2.51	3.21	0.00495398	0.18	0.942335	4.67	3.67515e-07	TNL	disease resistance protein RUN1-like
LOC122277356	9.62	3.78	13.35	0.48	0.0650403	0.88	0.0455209	1.41	6.24013e-05	TNL	nuclear transcription factor Y subunit A-10-like
LOC122277554	0.83	4.54	1.3	0.57	0.729121	-2.67	0.00236041	-2.16	0.000484592	TNL	uncharacterized LOC122277554
LOC122277957	3.81	20.25	0.78	-1.64	0.281563	-2.39	0.0610985	-4.66	1.25362e-05	TNL	calmodulin-like protein 8
LOC122278240	6.04	2.14	5.2	-0.2	0.750493	1.07	0.00188681	0.92	0.000415088	TNL	BTB/POZ domain-containing protein At3g05675
LOC122278242	1.04	0.15	1.33	0.31	0.839249	2.22	0.0258237	2.74	6.90862e-05	TNL	nuclear transcription factor Y subunit A-10-like
LOC122279397	13.81	3.67	11.75	-0.2	0.839249	1.45	0.00645292	1.32	1.7837e-06	TNL	amino acid transporter AVT1A-like
LOC122279569	6.37	12.87	3.31	-0.92	0.0078095	-1.41	0.000164543	-2.3	1.32532e-11	TNL	glycosyltransferase BC10-like
LOC122280142	11.03	17.95	9.57	-0.24	0.689122	-1.03	0.000481522	-1.24	1.03392e-05	TNL	calcineurin B-like protein 3
LOC122280603	0.11	0	0.48	0.92	0.698288	0.71	0.705521	3.71	0.0465322	TNL	probable pectinesterase 68
LOC122280963	4.37	1.26	7.15	0.7	0.112289	1.34	0.0516736	2.11	2.96903e-05	TNL	protein Brevis radix-like 2
LOC122280992	9.63	2.98	15.5	0.69	0.0251143	1.16	0.199273	1.91	0.007422	TNL	nuclear transcription factor Y subunit A-3-like
LOC122281265	2.52	6.11	0.25	-2.84	0.00460415	-1.26	0.402697	-4.49	6.89544e-05	TNL	disease resistance protein RPV1-like
LOC122281267	1.12	0.63	0.07	-3.37	0.00116357	0.43	0.846093	-3.49	0.00265755	TNL	disease resistance protein RPV1-like
LOC122281268	1.6	3.51	1.28	-0.31	0.850607	-1.5	0.082755	-1.86	0.00222792	TNL	disease resistance protein RPV1-like
LOC122281414	6.26	7.32	4.46	-0.47	0.139419	-0.67	0.0189565	-1.11	2.5118e-09	TNL	uncharacterized LOC122281414
LOC122288969	24.37	56.87	35.18	0.5	0.590102	-1.54	0.0432832	-1.06	0.0402609	TNL	amino acid transporter AVT1C-like
LOC122289476	0.62	2.52	2.92	2.22	6.45714e-06	-1.67	0.218518	0.3	0.831648	TNL	protein ACCELERATED CELL DEATH 6-like
LOC122289769	12.12	16.4	10.7	-0.15	0.887462	-0.87	0.241799	-1.01	0.0383351	TNL	uncharacterized WD repeat-containing protein C3H5.08c-like
LOC122289771	4.1	0.69	12.69	1.55	0.0126108	1.69	0.241418	3.41	0.00250375	TNL	protein NRT1/ PTR FAMILY 2.7-like
LOC122289835	3.46	0.54	5.58	0.69	0.504174	1.97	0.0560107	2.87	9.16624e-05	TNL	protein BREVIS RADIX-like
LOC122289933	15.63	2.84	13.89	-0.17	0.905689	1.91	0.0255006	1.86	0.00347202	TNL	probable tetraacyldisaccharide 4'-kinase, mitochondrial
LOC122290355	12.94	6.93	22.97	0.48	0.656038	0.6	0.55522	1.18	0.0151954	TNL	protein SGT1 homolog A-like
LOC122290513	19.2	13.12	5.91	-1.6	0.000798612	0.05	0.967101	-1.53	0.0162477	TNL	probable calcium-binding protein CML11
LOC122290817	11.32	2.82	10.42	-0.1	0.945223	1.47	0.158134	1.51	0.0311997	TNL	serine/threonine-protein kinase D6PK
LOC122290834	164.56	58.25	221.74	0.41	0.644645	1.08	0.124179	1.58	6.44008e-05	TNL	heat shock cognate 70 kDa protein 2-like
LOC122290883	0.92	0.18	5.19	2.49	3.95254e-15	1.92	0.0100926	4.53	2.24021e-24	TNL	heat shock cognate 70 kDa protein-like
LOC122290891	0.01	0	4.15	6.68	1.0795e-18	0.16	0.880546	8.09	1.3843e-10	TNL	heat shock cognate 70 kDa protein-like
LOC122290931	14.94	3.63	17.17	0.2	0.739863	1.47	0.0799005	1.75	0.0138162	TNL	heat shock cognate 70 kDa protein-like
LOC122290937	0.13	0.08	1.06	2.72	0.00215718	0.43	0.855621	3.47	0.000878592	TNL	heat shock cognate 70 kDa protein-like
LOC122291373	3.8	2.65	1.42	-1.15	0.131058	0.11	0.915442	-1.06	3.00215e-05	TNL	uncharacterized LOC122291373
LOC122291410	17.65	5.98	18.55	0.09	0.910521	1.09	0.101326	1.25	0.0217851	TNL	ultraviolet-B receptor UVR8-like
LOC122291418	1.28	0.1	1.88	0.55	0.563088	2.69	0.025232	3.53	0.000491886	TNL	serine/threonine-protein kinase D6PK-like
LOC122291603	3.11	3.52	2.09	-0.5	0.469453	-0.6	0.350101	-1.07	0.0426842	TNL	disease resistance protein RPV1-like
LOC122291737	1.72	0.39	2.26	0.38	0.563914	1.4	0.190657	1.88	0.0345514	TNL	uncharacterized LOC122291737
LOC122291764	1.41	0.2	5.91	2.05	4.01893e-09	1.96	0.115437	4.18	3.47685e-06	TNL	heat shock cognate 70 kDa protein 2-like
LOC122291765	324.08	82.58	251.15	-0.29	0.905689	1.34	0.286674	1.2	0.0183005	TNL	heat shock 70 kDa protein 4-like
LOC122292209	30.58	10.05	31.91	0.08	0.901588	1.19	0.0037641	1.32	0.000316928	TNL	putative low molecular weight protein-tyrosine-phosphatase slr0328
LOC122292490	0.76	0.01	0.99	0.38	0.834154	4.21	0.000975933	5.27	1.17683e-05	TNL	protein NRT1/ PTR FAMILY 5.1-like
LOC122292759	16.81	4.49	15.65	-0.08	0.905689	1.45	0.0229524	1.44	0.00922023	TNL	uncharacterized LOC122292759
LOC122292775	0.78	1.2	0.39	-0.75	0.639635	-1.01	0.480087	-1.91	0.0279185	TNL	disease resistance protein RUN1-like
LOC122292776	0.11	0.47	0.13	0.27	0.880304	-2.46	0.00527421	-2.24	0.00491943	TNL	disease resistance protein RUN1-like
LOC122292998	1.25	0.12	6.4	2.37	5.87045e-13	2.52	0.017333	5.16	7.36941e-15	TNL	uncharacterized LOC122292998
LOC122293178	0.87	0.23	1.46	0.67	0.56842	1.26	0.318888	2.08	0.0246656	TNL	uncharacterized LOC122293178
LOC122293242	2.06	0.89	0.27	-2.66	0.000433899	0.69	0.619546	-2.05	0.00975301	TNL	disease resistance protein RPV1-like
LOC122293260	0.19	1.11	0.27	0.32	0.905689	-2.56	0.00927382	-2.28	0.00431399	TNL	calmodulin-like protein 3
LOC122293375	0.54	0.03	0.9	0.64	0.694146	2.85	0.030312	4.05	6.07746e-05	TNL	uncharacterized LOC122293375
LOC122293935	3.62	2.99	0.96	-2.06	0.00704406	-0.17	0.878582	-2.36	9.30702e-05	TNL	disease resistance protein RPV1-like
LOC122293937	0.52	0.79	0.02	-3.45	0.0019293	-0.63	0.778738	-4.53	0.00251075	TNL	disease resistance protein RPV1-like
LOC122293938	0.4	0.81	0.18	-0.98	0.511815	-1.21	0.321318	-2.29	0.0319585	TNL	disease resistance protein RPV1-like
LOC122293957	0	1.03	0.06	0.88	0.655904	-4.68	0.00126249	-3.63	0.0152425	TNL	sugar transport protein 8-like
LOC122294046	0.66	1.63	0.28	-0.97	0.595472	-1.37	0.316926	-2.55	0.0288713	TNL	disease resistance protein RPV1-like
LOC122294166	0.88	0.41	0.06	-3.26	0.000298344	0.69	0.625439	-2.83	0.00888642	TNL	disease resistance protein RPV1-like
LOC122294224	44.52	47.29	27.01	-0.74	0.000264171	-0.56	0.238052	-1.26	0.000207024	TNL	protein NRT1/ PTR FAMILY 8.2-like
LOC122294427	4.43	8.86	5.12	0.28	0.856663	-1.32	0.0571766	-1.03	0.0379186	TNL	disease resistance protein RPV1-like
LOC122294429	0.38	0.77	3.53	3.02	1.14137e-06	-1.26	0.268423	1.79	0.0623411	TNL	disease resistance protein RPV1-like
LOC122294437	0.25	0.24	1.66	2.34	0.0229169	-0.16	0.946712	2.29	0.0944849	TNL	TMV resistance protein N-like
LOC122294441	1.38	1.06	6.29	2.22	9.57655e-16	-0.11	0.872912	2.18	6.85019e-22	TNL	uncharacterized LOC122294441
LOC122294671	1.15	1.9	0.05	-3.48	0.000788158	-0.71	0.744427	-4.34	0.00410571	TNL	disease resistance protein RPV1-like
LOC122294676	0.89	0.96	0.22	-1.71	0.0564347	-0.55	0.533249	-2.38	0.00099624	TNL	uncharacterized LOC122294676
LOC122294919	11.11	11.74	6.73	-0.73	0.00758405	-0.5	0.376358	-1.19	0.00491943	TNL	disease resistance protein RPV1-like
LOC122295197	14	5.47	18.65	0.43	0.221491	0.9	0.0211086	1.38	1.61665e-06	TNL	nuclear transcription factor Y subunit A-1-like
LOC122295446	0.15	0.67	1.31	2.69	0.00135558	-2.29	0.0288616	0.56	0.337203	TNL	TMV resistance protein N-like
LOC122295447	1.93	1.79	0.13	-3.32	5.7009e-05	-0.32	0.836835	-4.13	2.32641e-18	TNL	disease resistance protein RPV1-like
LOC122295448	0.51	3.5	1.81	1.76	0.0275459	-2.67	6.141e-05	-0.8	0.154644	TNL	disease resistance protein RPV1-like
LOC122295450	0.32	0.44	0.07	-1.7	0.253961	-0.81	0.493469	-2.92	0.00954647	TNL	disease resistance protein RPV1-like
LOC122295451	0.19	2	0.35	0.71	0.712951	-3.23	0.00404751	-2.75	0.00029597	TNL	disease resistance protein RUN1-like
LOC122295454	0.08	0.14	1.06	3.41	2.27756e-07	-0.83	0.497499	2.8	7.5907e-06	TNL	formin-like protein 18
LOC122295544	1.21	0.86	2.05	0.75	0.302423	0.26	0.833152	1.09	0.02483	TNL	disease resistance protein Roq1-like
LOC122295546	11.6	8.76	0.01	-7.48	1.78398e-25	-0.02	0.973614	-8.38	3.34253e-17	TNL	disease resistance protein RLM3-like
LOC122295554	0.2	0.31	0	-2.1	0.17668	-0.88	0.64972	-3.82	0.03788	TNL	uncharacterized LOC122295554
LOC122295592	0.92	2.02	0.47	-0.74	0.772721	-1.09	0.561199	-2.5	0.00456676	TNL	disease resistance protein Roq1-like
LOC122295593	1.25	2.92	12.04	2.97	2.43273e-05	-1.51	0.144749	1.66	6.32073e-05	TNL	TMV resistance protein N-like
LOC122295596	0.01	0.05	6.43	7.85	1.25091e-28	-1.41	0.482981	6.38	2.4795e-18	TNL	disease resistance protein Roq1-like
LOC122295675	0.49	3.53	0	-3.98	0.00049846	-2.91	0.00103278	-8.48	2.51158e-11	TNL	disease resistance-like protein DSC1
LOC122295714	0.09	0.02	3.4	4.8	1.57402e-16	2.47	0.129494	8.08	2.26695e-15	TNL	disease resistance protein RPV1-like
LOC122295726	0.39	0.42	0	-3.39	0.00641083	-0.16	0.947755	-2.72	0.175441	TNL	disease resistance protein RUN1-like
LOC122295727	0.28	0.13	10.78	2.9	0.0279017	0.43	0.870265	5.81	4.70444e-16	TNL	disease resistance protein Roq1-like
LOC122295728	0	0.08	9.03	6.58	6.79808e-15	-0.39	0.817684	6.23	3.73641e-11	TNL	disease resistance protein RUN1-like
LOC122295753	0.16	0.25	0.01	-2.88	0.0232381	-0.84	0.571532	-4.58	0.00143445	TNL	TMV resistance protein N-like
LOC122295767	0.35	1.98	0.02	-2.18	0.153244	-2.07	0.181056	-5.97	2.44047e-06	TNL	disease resistance protein RPV1-like
LOC122295789	0.94	1.79	0	-4.63	8.50988e-06	-1.17	0.303006	-6.9	1.38351e-06	TNL	disease resistance protein Roq1-like
LOC122295790	1.18	1.7	0	-4.16	0.000187637	-0.81	0.510739	-6.49	6.50407e-06	TNL	disease resistance protein RUN1-like
LOC122295799	0.47	2.74	0.14	-1.47	0.243031	-2.39	0.046569	-4.04	0.000532731	TNL	disease resistance protein Roq1-like
LOC122295825	0.31	1.53	0.12	-1.04	0.558925	-2.36	0.053497	-3.78	0.000264831	TNL	disease resistance protein LAZ5-like
LOC122295856	0.72	1.83	0.06	-2.87	0.00744643	-1.32	0.329271	-4.67	5.0364e-05	TNL	disease resistance protein Roq1-like
LOC122295873	0.05	0.78	0.03	-0.12	0.963206	-4.01	4.76834e-05	-4.5	2.79018e-05	TNL	uncharacterized LOC122295873
LOC122295877	3.56	0.79	2.42	-0.48	0.742634	1.6	0.0919696	1.23	0.0369184	TNL	disease resistance protein RPV1-like
LOC122295893	1.17	2.2	0.42	-1.49	0.304155	-1.27	0.340809	-2.94	0.0215128	TNL	disease resistance protein Roq1-like
LOC122295898	0.19	0.82	0.81	1.67	0.204053	-2.28	0.0340771	-0.39	0.733043	TNL	disease resistance protein RPV1-like
LOC122295946	0.02	0.03	1.16	4.7	5.52451e-09	-0.44	0.870302	4.51	2.40468e-08	TNL	TMV resistance protein N-like
LOC122295947	1.2	0.68	3.5	1.58	8.02292e-06	0.4	0.655112	2.03	0.000101685	TNL	disease resistance protein RUN1-like
LOC122295949	7.07	4.15	9.59	-1.17	0.00467625	0.33	0.474462	-0.82	0.0385709	TNL	TMV resistance protein N-like
LOC122295994	28.35	9.63	33.68	0.22	0.80242	1.06	0.169195	1.35	0.0244452	TNL	disease resistance protein RPV1-like
LOC122295995	0	0.06	1.07	5.78	3.73191e-10	-2.08	0.244367	3.68	0.000141198	TNL	disease resistance protein Roq1-like
LOC122295997	0.25	0.16	0	-3.29	0.00970496	0.13	0.950344	-5.12	0.00165858	TNL	disease resistance protein RPV1-like
LOC122295998	0.11	0.02	0.75	2.67	6.947e-06	1.97	0.149561	4.96	5.53119e-08	TNL	uncharacterized LOC122295998
LOC122296000	0.16	0	0.61	1.34	0.445253	1.56	0.407522	4.5	0.00682945	TNL	uncharacterized LOC122296000
LOC122296022	0.11	0.71	0.75	2.55	0.00105299	-2.65	0.0207614	-0.18	0.886769	TNL	TMV resistance protein N-like
LOC122296089	10.7	4.68	20.66	0.95	0.0688593	0.72	0.170497	1.74	2.87479e-06	TNL	disease resistance protein RPV1-like
LOC122296238	0.11	1.03	0.94	2.54	0.0083677	-2.21	0.185325	-0.31	0.853752	TNL	disease resistance protein Roq1-like
LOC122296245	0.24	0.04	0.9	1.63	0.0711109	2	0.107422	3.96	2.05292e-05	TNL	sucrose synthase 7-like
LOC122296280	2.14	1.61	0.15	-3.58	3.16893e-11	-0.03	0.975275	-3.69	1.15549e-08	TNL	disease resistance protein RUN1-like
LOC122296283	11.95	2.62	0.85	-3.49	6.46631e-10	1.65	0.0446436	-1.87	0.00892341	TNL	disease resistance protein RUN1-like
LOC122296287	0.2	0.06	0.03	-2.25	0.0347856	0.92	0.671587	-0.93	0.670774	TNL	uncharacterized LOC122296287
LOC122296325	1.18	19.4	0.15	-1.87	0.229456	-3.59	0.00377981	-6.56	1.856e-09	TNL	ACD11 homolog protein
LOC122296426	3.02	1.84	0.03	-5.69	1.9408e-15	0.32	0.728217	-5.92	4.12278e-11	TNL	disease resistance-like protein DSC1
LOC122296428	2.23	2.54	0.25	-2.86	0.000141857	-0.64	0.521711	-3.64	1.2956e-05	TNL	disease resistance protein RUN1-like
LOC122296429	0.69	0.23	1.4	0.89	0.543424	0.96	0.532039	2.1	0.0208933	TNL	disease resistance protein RPV1-like
LOC122296541	1	0.26	1.23	0.22	0.875395	1.38	0.168072	1.71	0.0336461	TNL	heat shock cognate 70 kDa protein 2-like
LOC122296797	0.29	0.48	1.84	2.54	2.96007e-06	-0.88	0.603712	1.51	0.209452	TNL	disease resistance protein Roq1-like
LOC122296798	0.03	0.08	0.67	2.6	0.0532352	-0.09	0.961117	3.31	0.0241368	TNL	toll/interleukin-1 receptor-like protein
LOC122296804	7.76	3.23	9.21	0.27	0.808765	0.8	0.21919	1.15	2.14854e-05	TNL	probable calcium-binding protein CML41
LOC122296931	1.34	0.49	2.08	0.52	0.839249	0.73	0.710848	1.65	0.00302244	TNL	disease resistance protein RUN1-like
LOC122296934	0.49	0.3	0	-2.58	0.0689	0.34	0.870302	-3.97	0.0241696	TNL	disease resistance protein RPV1-like
LOC122297033	0.04	0.15	0	-0.65	0.7471	-1.6	0.363933	-3.8	0.0354695	TNL	disease resistance protein RUN1-like
LOC122297039	1.95	4.18	10.35	2.41	1.67359e-16	-1.09	0.515958	0.96	0.532434	TNL	disease resistance protein Roq1-like
LOC122297071	0.42	0.4	4.29	3.18	1.63862e-09	-0.2	0.901521	3.03	0.000226595	TNL	disease resistance protein RUN1-like
LOC122297073	30.92	7.29	19.2	-2.93	4.43156e-07	1.44	0.134126	-1.5	0.0110172	TNL	disease resistance protein Roq1-like
LOC122297085	0.73	0.61	3.62	2.27	5.72891e-10	-0.03	0.98303	2.21	0.011675	TNL	uncharacterized LOC122297085
LOC122297215	0.74	5.13	0.9	0.38	0.852381	-2.98	1.42558e-06	-2.51	0.00212048	TNL	disease resistance protein Roq1-like
LOC122297216	0.59	1.23	0	-4.66	5.52209e-06	-1.31	0.235335	-6.89	1.71059e-06	TNL	disease resistance protein Roq1-like
LOC122297218	0.36	2.84	0	-3.92	0.00056352	-2.51	0.0655616	-6.99	4.094e-06	TNL	disease resistance protein Roq1-like
LOC122297220	0.17	0.48	3.3	3.87	2.15575e-12	-1.36	0.362249	2.32	0.0226308	TNL	disease resistance protein RPV1-like
LOC122297305	0.45	0.59	0	-3.23	0.0107125	-0.79	0.42308	-5.61	0.000203816	TNL	disease resistance protein RLM3-like
LOC122297372	5.23	12.01	0.25	-4.56	1.08164e-32	-1.63	3.30469e-08	-6.25	3.86986e-59	TNL	disease resistance protein RUN1-like
LOC122297443	71.48	25.13	70.12	0.03	0.972752	1.04	0.072244	1.14	0.00746689	TNL	probable calcium-binding protein CML27
LOC122297463	0.3	0.2	0	-2.9	0.0302214	0.19	0.914244	-4.24	0.0141971	TNL	uncharacterized LOC122297463
LOC122297504	1.1	0.86	3.33	1.52	0.0203986	-0.07	0.951192	1.56	0.00113838	TNL	DNA replication licensing factor MCM5-like
LOC122297656	1.25	2.11	3.2	1.33	0.000385623	-1.1	0.0605807	0.27	0.635032	TNL	disease resistance protein Roq1-like
LOC122297657	0.16	0.1	7.49	2.57	0.0710174	0.08	0.973047	5.51	1.52501e-11	TNL	disease resistance protein RUN1-like
LOC122297755	1.32	1.34	0.83	-0.62	0.522486	-0.41	0.663391	-1.03	0.0331553	TNL	disease resistance protein RPV1-like
LOC122297759	0.04	0.01	0.23	1.73	0.222998	2.15	0.228249	4.72	0.00426427	TNL	disease resistance protein Roq1-like
LOC122297760	1.08	1.27	0	-4.75	8.30264e-06	-0.22	0.913977	-6.26	5.29962e-05	TNL	disease resistance protein RUN1-like
LOC122297764	0.17	0.18	0	-2.46	0.0890004	-0.37	0.847524	-4.44	0.00851732	TNL	disease resistance protein Roq1-like
LOC122299113	0.17	0.11	0	-2.82	0.033898	-0.16	0.949338	-2.51	0.215307	TNL	disease resistance protein RUN1-like
LOC122299134	11.59	2.38	0.03	-7.24	5.79014e-26	1.64	0.125431	-5.66	7.1339e-06	TNL	disease resistance protein RPV1-like
LOC122299146	10.83	4.94	0.51	-3.3	0.00179336	-0.06	0.976034	-3.93	0.000873977	TNL	uncharacterized LOC122299146
LOC122299226	0.74	0.05	5.32	2.66	3.5584e-07	2.99	0.00725907	5.9	6.74494e-11	TNL	sucrose synthase 6-like
LOC122299430	2.12	12.77	1.87	-0.22	0.855768	-2.71	0.00783891	-3.01	0.00222966	TNL	TMV resistance protein N-like
LOC122299512	1.2	1.06	2.53	1.04	0.0392557	-0.22	0.778803	0.87	0.10858	TNL	disease resistance protein RUN1-like
LOC122299556	1.29	3.87	4.01	1.58	0.000788158	-1.77	0.0538522	-0.23	0.819114	TNL	disease resistance protein RUN1-like
LOC122299724	25.2	36.13	121.58	2.1	0.00238173	-0.99	0.338824	1.25	0.000341117	TNL	disease resistance protein RPV1-like
LOC122299725	2.25	3.22	0.23	-2.51	0.0207201	-0.83	0.607412	-4.08	1.30549e-14	TNL	disease resistance protein RPV1-like
LOC122299730	7.23	6.68	26.77	1.61	0.0421435	-0.33	0.849751	1.41	0.0278059	TNL	toll/interleukin-1 receptor-like protein
LOC122299763	9.45	12.93	7.24	-0.36	0.584514	-0.89	0.188599	-1.23	0.0125909	TNL	disease resistance protein RPV1-like
LOC122299764	4.08	1.07	0.58	-2.78	0.0249093	0.48	0.850256	-1.74	0.370681	TNL	TMV resistance protein N-like
LOC122299860	3.05	1.35	4.08	0.38	0.432321	0.79	0.166378	1.22	0.00387218	TNL	pentatricopeptide repeat-containing protein At1g77360, mitochondrial
LOC122300107	2.15	0.35	3.61	0.74	0.327663	1.9	0.139829	2.84	0.00595446	TNL	uncharacterized LOC122300107
LOC122300544	75.67	134.12	64.24	-0.21	0.741519	-1.23	0.00292531	-1.41	6.78274e-06	TNL	sugar transport protein 13-like
LOC122300649	6.29	10.99	4.13	-0.55	0.555335	-1.21	0.199099	-1.79	0.00874118	TNL	protein NRT1/ PTR FAMILY 5.2-like
LOC122300652	6.13	10.84	2.6	-1.06	0.369986	-1.16	0.374457	-2.38	0.00347918	TNL	protein NRT1/ PTR FAMILY 5.2-like
LOC122300925	8.34	1.97	12.21	0.54	0.295623	1.53	0.0496817	2.15	0.00102625	TNL	nuclear transcription factor Y subunit A-3-like
LOC122300965	35.91	47.3	27.78	-0.43	0.295356	-0.84	0.0317237	-1.24	2.92683e-07	TNL	calcineurin B-like protein 9
LOC122300966	22.37	93.6	14.02	-0.64	0.155637	-2.4	3.4369e-07	-3.03	6.88221e-13	TNL	calcineurin B-like protein 9
LOC122301397	4.88	1.97	9.12	0.9	0.00167823	0.87	0.0452739	1.83	7.72835e-11	TNL	heat shock cognate 70 kDa protein-like
LOC122301473	0.31	0.08	1.11	1.51	0.225612	1.1	0.530033	2.97	0.0080841	TNL	calmodulin-like protein 30
LOC122302320	2.23	0.43	2.92	0.39	0.65572	1.83	0.0329876	2.34	0.000415088	TNL	protein NRT1/ PTR FAMILY 4.4
LOC122302529	0.42	0.02	1.04	1.15	0.360617	2.73	0.0652329	4.65	3.57373e-05	TNL	protein NRT1/ PTR FAMILY 5.9
LOC122302647	77.09	128.95	77.73	0.02	0.966746	-1.17	0.0560976	-1.13	0.0340216	TNL	altered inheritance of mitochondria protein 32-like
LOC122302940	1.14	2.36	6.56	2.43	4.47483e-09	-1.2	0.335817	1.1	0.318611	TNL	sucrose synthase 5-like
LOC122303255	3.25	3.99	6.84	1.02	0.000329546	-0.71	0.056244	0.35	0.274149	TNL	RCC1 domain-containing protein RUG3, mitochondrial
LOC122303284	5.65	24.38	0.45	-2.59	0.0326957	-2.14	0.0852646	-5.73	4.9486e-11	TNL	amino acid transporter AVT1I-like
LOC122303344	84.2	25.35	109.43	0.37	0.481832	1.3	0.0254315	1.74	5.86857e-05	TNL	ultraviolet-B receptor UVR8-like
LOC122303433	0.92	1.09	0.15	-1.76	0.234545	-0.63	0.511312	-2.83	0.0141956	TNL	uncharacterized LOC122303433
LOC122303476	31.88	47.32	27.69	-0.19	0.756484	-1	0.00994609	-1.16	4.55279e-05	TNL	probable mediator of RNA polymerase II transcription subunit 26c
LOC122303597	0.97	0.3	1.27	0.36	0.43846	1.23	0.000320127	1.65	2.32808e-08	TNL	uncharacterized LOC122303597
LOC122303770	78.28	10.97	23.66	-1.62	0.00203274	2.11	0.0301503	0.66	0.505928	TNL	protein NRT1/ PTR FAMILY 6.4
LOC122304112	7.18	13.78	8.22	0.17	0.881064	-1.33	0.0138204	-1.15	0.00202746	TNL	protein MEI2-like 2
LOC122304313	18.5	5.11	5.66	-1.64	5.36898e-07	1.34	0.0357103	-0.23	0.782171	TNL	nuclear transcription factor Y subunit A-3-like
LOC122306732	0.48	0.04	2.47	2.18	0.00115695	2.42	0.098769	5.16	4.59234e-07	TNL	sucrose synthase 6-like
LOC122307512	9.17	6.5	3.58	-1.36	3.50042e-12	0.14	0.713403	-1.19	2.47396e-11	TNL	uncharacterized LOC122307512
LOC122307815	8.04	1.05	14	0.76	0.440136	2.04	0.118473	3.06	0.00379899	TNL	protein NRT1/ PTR FAMILY 5.9-like
LOC122307892	6.9	1.56	8.56	0.33	0.620038	1.59	0.0546786	2	0.00744849	TNL	protein Brevis radix-like 4
LOC122308021	60.83	29.78	78.75	0.37	0.302966	0.63	0.132413	1.05	7.45637e-05	TNL	altered inheritance of mitochondria protein 32-like
LOC122308026	14.36	5.69	18.28	0.37	0.654236	0.82	0.320048	1.27	0.0294785	TNL	ultraviolet-B receptor UVR8-like
LOC122308751	0.17	0.09	0.53	1.55	0.0137289	0.44	0.77851	2.09	0.00426427	TNL	disease resistance protein RPV1-like
LOC122309166	4986.25	15521.3	4203.95	-0.2	0.859159	-2.01	0.00151276	-2.24	4.65622e-09	TNL	uncharacterized LOC122309166
LOC122309172	0.17	4.17	34.31	6.7	6.89384e-23	-3.86	0.00355997	2.43	0.0161217	TNL	uncharacterized LOC122309172
LOC122309214	1.3	0.93	0.01	-3.24	0.00367419	0.73	0.57673	-3.13	0.0293397	TNL	zinc finger BED domain-containing protein RICESLEEPER 2-like
LOC122309338	2.21	2.87	0.8	-1.19	0.396432	-0.64	0.726714	-2.02	0.0395681	TNL	protein NRT1/ PTR FAMILY 4.3-like
LOC122309399	5.06	7.91	4.25	-0.19	0.900248	-1.08	0.133361	-1.26	0.0129154	TNL	probable calcium-binding protein CML16
LOC122309785	3.1	103.25	25.85	1.86	0.246447	-4.1	0.00221405	-2.23	0.0152199	TNL	uncharacterized LOC122309785
LOC122309920	10.61	29.42	16.76	0.66	0.098112	-1.89	4.78693e-06	-1.2	0.000319989	TNL	uncharacterized LOC122309920
LOC122310590	6.5	1.81	18.01	1.44	0.000191449	1.43	0.0233259	2.95	4.21005e-10	TNL	heat shock 70 kDa protein, mitochondrial-like
LOC122310592	3.5	6.77	5.35	0.91	0.0991011	-1.46	0.0167881	-0.52	0.367539	TNL	zinc transport protein ZntB-like
LOC122310931	2.48	3.02	1.96	-0.32	0.690695	-0.72	0.0707671	-1.01	0.000148403	TNL	pentatricopeptide repeat-containing protein At1g80150, mitochondrial
LOC122311282	1.22	1.84	12.99	3.24	2.44239e-09	-0.93	0.457861	2.34	0.00544949	TNL	uncharacterized LOC122311282
LOC122311590	0.12	0	0.69	1.69	0.273341	1.17	0.54651	4.39	0.0084469	TNL	SKP1-like protein 1A
LOC122311622	7.48	24.82	7.34	-0.04	0.97822	-2.09	1.86863e-05	-2.13	9.86359e-14	TNL	amino acid transporter AVT3B-like
LOC122311642	5.76	3.98	0	-7.42	1.47808e-20	0.14	0.866502	-8.62	2.79643e-12	TNL	uncharacterized LOC122311642
LOC122311847	49.35	13.39	58.47	0.29	0.817322	1.37	0.0774253	1.78	2.71087e-05	TNL	calmodulin-like protein 30
LOC122312892	25.13	7.32	31.96	0.4	0.709649	1.23	0.284569	1.75	0.040484	TNL	probable calcium-binding protein CML29
LOC122312970	0.9	0.16	0.85	-0.06	0.964187	1.89	0.0308209	1.95	0.00806035	TNL	uncharacterized LOC122312970
LOC122313237	44.79	13.1	41.91	-0.05	0.945276	1.28	0.0135349	1.28	0.000896459	TNL	monosaccharide-sensing protein 2-like
LOC122313257	2.69	0.63	1.75	-0.6	0.263261	1.64	0.00206385	1.09	0.0345582	TNL	pentatricopeptide repeat-containing protein At1g71060, mitochondrial
LOC122314061	1.63	0.37	5.4	1.59	0.00226753	1.62	0.0384031	3.39	2.31672e-20	TNL	heat shock cognate 70 kDa protein-like
LOC122314839	155.65	235.09	152.32	-0.02	0.97897	-1.01	0.00215651	-0.99	4.46365e-09	TNL	sucrose synthase 2
LOC122315292	0.68	10.44	0.03	-2.06	0.191046	-3.36	0.012461	-6.72	1.03612e-06	TNL	calmodulin-like protein 11
LOC122315477	2.51	2.31	8.18	1.69	2.67277e-07	-0.26	0.876765	1.38	0.157301	TNL	protein NRT1/ PTR FAMILY 5.10-like
LOC122316858	0.5	25.84	0.48	0	0.999768	-4.51	0.000649125	-5.12	0.000106139	TNL	putative calcium-binding protein CML19
LOC122317156	12.93	50.9	8	-0.63	0.577837	-2.25	0.0102048	-3	7.04904e-08	TNL	tryptophan aminotransferase-related protein 4-like
LOC122317307	0.15	0.1	1.95	3.24	1.0065e-05	0.22	0.912845	3.72	3.50858e-05	TNL	uncharacterized LOC122317307
LOC122317309	1.97	0.22	2.89	0.55	0.583761	2.22	0.0774036	3.03	0.00366014	TNL	uncharacterized LOC122317309
LOC122317519	9.23	63.27	1.94	-1.92	0.0621016	-2.81	0.00813488	-5.32	2.56718e-24	TNL	tryptophan aminotransferase-related protein 4-like
LOC122318202	0.12	0	0.18	0.45	0.852381	2.84	0.0851384	4.19	0.013495	TNL	uncharacterized LOC122318202

## Sheet: Table S3
Table S3. Disease resistance/pathogenesis related genes.
Gene ID	FPKM-M	FPKM-W	FPKM-X4	log2(X4/M)	Pvalue(M-vs-X4)	log2(M/W)	Pvalue(W-vs-M)	log2(X4/W)	Pvalue(W-vs-X4)	Description
LOC122307932	6.83	1.57	6.93	0.01	0.999749	1.69	0.00431436	1.77	1.2e-05	disease resistance protein At4g27190-like
LOC122312699	2.74	5.97	1.98	-0.4	0.741483	-1.52	0.00661106	-1.94	6.19e-11	disease resistance protein At4g27190-like
LOC122318465	20.81	0.99	0.79	-3.25	0.00495203	3.37	0.0033596	-0.65	0.366048	disease resistance protein At4g27190-like
LOC122319132	2	0.09	0.96	-0.91	0.570951	3.49	0.0035236	3.1	1.49e-06	disease resistance protein At4g27190-like
LOC122277225	1.46	0	0.81	-0.69	0.698033	3.96	0.00711151	4.14	0.0153351	disease resistance protein Pikm1-TS-like
LOC122297215	0.74	5.13	0.9	0.38	0.852381	-2.98	1.43e-06	-2.51	0.00212048	disease resistance protein Roq1-like
LOC122281973	1.11	3.8	2.03	0.86	0.0331328	-2.17	0.00040406	-1.32	0.021319	disease resistance protein RPM1-like
LOC122300288	0.61	9.68	0.21	-1.32	0.20667	-4.19	2.42e-11	-5.64	4.32e-17	disease resistance protein RPM1-like
LOC122295448	0.51	3.5	1.81	1.76	0.0275459	-2.67	6.14e-05	-0.8	0.154644	disease resistance protein RPV1-like
LOC122295898	0.19	0.82	0.81	1.67	0.204053	-2.28	0.0340771	-0.39	0.733043	disease resistance protein RPV1-like
LOC122295451	0.19	2	0.35	0.71	0.712951	-3.23	0.00404751	-2.75	0.00029597	disease resistance protein RUN1-like
LOC122296283	11.95	2.62	0.85	-3.49	6.47e-10	1.65	0.0446436	-1.87	0.00892341	disease resistance protein RUN1-like
LOC122297372	5.23	12.01	0.25	-4.56	1.08e-32	-1.63	3.3e-08	-6.25	3.87e-59	disease resistance protein RUN1-like
LOC122299130	66.29	14.32	89.18	0.73	0.0268342	1.83	0.00012084	2.62	5.99e-10	disease resistance protein RUN1-like
LOC122318408	5.81	9.15	4.68	-0.3	0.601737	-1.09	0.00457928	-1.36	1.94e-05	disease resistance RPP13-like protein 4
LOC122295675	0.49	3.53	0	-3.98	0.00049846	-2.91	0.00103278	-8.48	2.51e-11	disease resistance-like protein DSC1
LOC122277568	3.93	29.48	2.74	-0.41	0.856842	-2.78	0.0286186	-3.56	0.000308743	pathogenesis-related genes transcriptional activator PTI5-like
LOC122309072	126.27	399.8	39.73	-1.53	0.000164725	-1.94	0.0151288	-3.49	2.76e-08	pathogenesis-related protein 1-like
LOC122309141	1195.78	6440.34	59.69	-2.93	0.0149821	-2.45	0.0360028	-6.6	5.71e-14	pathogenesis-related protein 1-like			20.0332	107.896
LOC122309453	8.69	317.68	0	-5.12	1.22e-06	-4.71	9.88e-06	-12.94	1.46e-36	pathogenesis-related protein 1-like
LOC122319395	1.18	0.09	1.56	0.37	0.80672	2.92	0.00225789	3.59	1.15e-08	probable disease resistance protein At1g58602
LOC122299081	5.4	1.34	3.36	-0.7	0.31197	1.57	0.00814276	0.93	0.0387036	probable disease resistance protein At4g27220
LOC122306262	2.51	0.63	1.31	-0.9	0.0923695	1.54	0.00690343	0.69	0.105749	probable disease resistance protein At5g66900
LOC122306321	6.04	1.11	1.5	-1.81	1.03e-06	1.83	0.0103479	0.11	0.895916	probable disease resistance protein At5g66900
LOC122298382	0.92	2.35	1.25	0.42	0.785028	-1.72	0.0433727	-1.33	0.00659214	probable disease resistance RPP8-like protein 2

## Sheet: Table S4
Table S4. Differentially expressed genes encoding transcription factors.
Gene ID	FPKM-M	FPKM-W	FPKM-X4	log2(X4/M)	Pvalue(M-vs-X4)	log2(M/W)	Pvalue(W-vs-M)	log2(X4/W)	Pvalue(W-vs-X4)	type of TFs	annotation
LOC122314215	59.65	187.68	33.19	-0.79	0.0705015	-1.96	0.000183459	-2.81	8.07e-19	AP2-EREBP	ethylene-responsive transcription factor ERF113-like
LOC122318006	2.31	37.28	4.66	0.99	0.084013	-4.25	7.17e-16	-3.28	4.66e-16		ethylene-responsive transcription factor ERF106-like
LOC122319385	19.39	242.13	22.61	0.24	0.607511	-3.86	2.41e-09	-3.71	9e-10		ethylene-responsive transcription factor ERF105-like
LOC122303093	1.1	1.67	0.43	-1	0.231492	-0.92	0.346851	-2.19	0.0162149		ethylene-responsive transcription factor ERF096-like
LOC122317223	27.5	27.23	11.7	-1.17	0.00107419	-0.41	0.297164	-1.57	0.000374036		ethylene-responsive transcription factor ERF073-like
LOC122316104	1.97	3.28	0.43	-2.05	2.16e-05	-1.15	0.00161035	-3.28	6.12e-17		ethylene-responsive transcription factor ERF062-like
LOC122307581	10	1.74	1.4	-2.44	0.000167595	1.84	0.0222221	-0.64	0.249451		ethylene-responsive transcription factor ERF054-like
LOC122318230	39.75	9.24	17.06	-1.18	3.71e-05	1.68	1e-06	0.53	0.0304988		ethylene-responsive transcription factor ERF003-like
LOC122316827	3.07	0.36	2.79	-0.13	0.781765	2.08	0.0416905	2.21	0.0457903		ethylene-responsive transcription factor ERF003
LOC122298464	0.45	5.19	0.26	-0.59	0.48407	-3.33	0.00052194	-4.37	1.8e-06		ethylene-responsive transcription factor ABR1-like
LOC122281532	16.97	6.16	18.23	0.11	0.595792	1.03	0.00625031	1.19	0.000476545	ARF	auxin response factor 9-like
LOC122294280	4.48	1.18	7.29	0.69	0.0180833	1.45	0.00636801	2.22	4.18e-06		auxin response factor 4-like
LOC122291955	4.93	0.36	8.63	0.79	0.0480005	2.32	0.049547	3.5	0.00750677		auxin response factor 4
LOC122275729	18.67	4.15	34.73	0.94	0.000982193	1.59	0.028951	2.6	0.000322787		auxin response factor 3-like
LOC122279354	2.25	0.48	3.31	0.52	0.202676	1.75	0.000721787	2.39	1.11e-14		auxin response factor 3-like
LOC122313229	79.5	15.07	75.05	-0.09	0.774334	1.84	0.0049658	1.87	0.00237822		auxin response factor 2B-like
LOC122308815	16.4	7.45	20.07	0.3	0.252572	0.71	0.0345479	1.06	0.00010907		auxin response factor 2A-like
LOC122289268	1.97	0.35	2.29	0.2	0.714395	1.89	0.00850795	2.28	1.5e-06		auxin response factor 18-like
LOC122292145	5.77	1.97	2.18	-1.39	0.000481793	1.14	0.0088869	-0.23	0.64264		auxin response factor 18-like
LOC122311380	9.13	1.51	11.53	0.34	0.299327	1.84	0.0382084	2.33	0.00947996		auxin response factor 18
LOC122309645	4.27	1.35	4.08	-0.17	0.500142	1.21	0.028294	1.11	0.034176		auxin response factor 17-like
LOC122313953	2.37	0.69	3.25	0.42	0.126887	1.33	0.000350421	1.81	6e-10		auxin response factor 17
LOC122304074	16.5	27.66	18.67	0.18	0.257007	-1.19	2.3e-13	-0.96	2.87e-09	bHLH	transcription factor PIF3-like
LOC122307409	2.32	7.43	1.72	-0.41	0.254396	-2.06	0.000390675	-2.49	1.2e-05		transcription factor PIF1-like
LOC122300276	39.33	11.01	55.55	0.33	0.693359	1.21	0.163937	1.75	0.0428124		transcription factor MYC4-like
LOC122281465	27.29	34.89	74.49	1.37	0.00118883	-0.8	0.188887	0.59	0.402892		transcription factor MYC2-like
LOC122289773	14.9	23.55	16.36	0.11	0.765316	-1.06	0.0112269	-0.92	0.0068588		transcription factor MYC2-like
LOC122311337	15.99	6.34	17.25	0.11	0.769691	0.85	0.0864763	1.02	0.0270608		transcription factor MTB1
LOC122307400	7.03	3.11	10.83	0.63	0.00486522	0.74	0.0577686	1.43	3.25e-05		transcription factor ICE1-like
LOC122309938	17.98	8.14	24.09	0.4	0.0776105	0.68	0.00172535	1.13	9.33e-05		transcription factor EGL1-like
LOC122289968	6.79	36.63	0.74	-2.78	2.43e-05	-2.57	0.000421186	-5.78	3.23e-23		transcription factor EGL1
LOC122314001	12.75	2.32	10.9	-0.2	0.568225	1.82	0.0121759	1.75	0.0113958		transcription factor BPE-like
LOC122309431	13.78	18.21	10.89	-0.33	0.202874	-0.82	0.00332089	-1.12	6.89e-07		transcription factor BIM2-like
LOC122296388	43.64	14.35	39.23	-0.15	0.511795	1.18	0.00148514	1.09	0.00320053		transcription factor BIM1
LOC122318234	2.33	0.02	5.86	1.22	0.0237086	5.01	4.42e-07	6.96	3.2e-12		transcription factor bHLH94-like
LOC122314735	17.67	2.09	22.64	0.33	0.463955	2.52	1.09e-05	3.02	2.43e-13		transcription factor bHLH94-like
LOC122295692	68.34	15.35	38.12	-0.79	0.0192018	1.54	0.0272164	0.87	0.190991		transcription factor bHLH94-like
LOC122314921	84.05	9.44	106.39	0.32	0.508448	2.48	0.000583571	3.01	1.01e-07		transcription factor bHLH93-like
LOC122318164	126.68	15.21	122.69	-0.03	0.916515	2.18	0.0180428	2.37	0.0133068		transcription factor bHLH93-like
LOC122290320	3.88	1.66	5.13	0.4	0.171641	0.79	0.0254339	1.25	2.97e-05		transcription factor bHLH79-like
LOC122290804	2.39	0.97	4.36	0.86	0.000597219	0.72	0.38713	1.62	0.0540953		transcription factor bHLH78-like
LOC122316894	4.2	0.95	2.71	-0.61	0.0599678	1.6	0.0416775	1.12	0.169307		transcription factor bHLH74-like
LOC122314376	1.07	0.6	2.34	1.08	0.0095723	0.41	0.438017	1.58	3.52e-05		transcription factor bHLH63-like
LOC122311062	7.91	2.42	13.91	0.82	0.00122946	1.27	1.91e-06	2.14	2.92e-15		transcription factor bHLH63-like
LOC122301512	2.75	1.5	5.08	0.86	0.0308218	0.47	0.295555	1.4	0.00197648		transcription factor bHLH51-like
LOC122292230	25.13	11.56	37.79	0.59	0.0265647	0.65	0.0969264	1.31	1.97e-05		transcription factor bHLH51
LOC122279717	8.12	2.22	8.05	0.01	0.973611	1.39	0.000225989	1.47	8.04e-06		transcription factor bHLH48-like
LOC122317550	4.17	4.19	13.48	1.42	0.0327058	-0.42	0.631334	1.07	0.286465		transcription factor bHLH35-like
LOC122309447	19.97	5.15	13.48	-0.51	0.24342	1.42	0.017536	0.99	0.0431523		transcription factor bHLH25-like
LOC122300587	69.14	31.28	85.22	0.32	0.122545	0.67	0.0145301	1.03	0.000292265		transcription factor bHLH153-like
LOC122275868	152.12	28.62	116.46	-0.36	0.188542	1.86	0.00500718	1.63	0.0110319		transcription factor bHLH153
LOC122295117	25.38	8.96	22	-0.22	0.306456	1.1	0.000118168	0.92	0.000950008		transcription factor bHLH130-like
LOC122292387	19.56	34.08	13.92	-0.47	0.0285482	-1.21	6.19e-07	-1.65	1.06e-18		transcription factor bHLH130-like
LOC122277649	5.92	9.47	3.2	-0.83	0.039849	-1.09	0.0293148	-1.94	3.93e-07		transcription factor bHLH130-like
LOC122314851	11.58	22.34	13.97	0.29	0.280856	-1.36	2.56e-06	-1.04	5.34e-08		transcription factor bHLH128-like
LOC122300696	28.48	35.42	21.77	-0.37	0.220872	-0.75	0.00726742	-1.08	0.00151661		transcription factor bHLH104-like
LOC122311573	5.05	11.22	3.64	-0.44	0.24364	-1.44	0.0118757	-1.89	0.000379587		transcription factor BHLH089
LOC122299714	15.5	2.9	14.09	-0.1	0.806379	1.74	0.0324416	1.77	0.0370028		bHLH transcription factor RHL1
LOC122297620	6.71	9.78	14.44	1.09	0.000443296	-0.94	0.00663	0.2	0.418248	bZIP	transcription factor VIP1-like
LOC122299447	32.55	11.22	41.26	0.36	0.0994492	1.12	0.000764231	1.53	1.59e-05		transcription factor VIP1-like
LOC122316985	12.55	106.93	17.51	0.49	0.19041	-3.43	3e-12	-2.98	3.13e-13		light-inducible protein CPRF2-like
LOC122310791	44.74	43.68	17.78	-1.29	4.61e-05	-0.28	0.671649	-1.52	0.0145218		common plant regulatory factor 1-like
LOC122318414	11.72	31.38	8.77	-0.4	0.0785022	-1.84	0.00158056	-2.24	9.67e-05		bZIP transcription factor 60
LOC122315035	0.66	1.34	0.59	-0.12	0.852945	-1.39	0.0172088	-1.53	0.0059706		basic leucine zipper 9
LOC122307704	5.26	0.05	2.69	-0.83	0.194941	4.69	2.68e-06	4.64	2.41e-06		basic leucine zipper 43-like
LOC122306352	7.47	0.79	19.45	1.29	0.012315	1.74	0.14851	2.65	0.0844888	C2C2-Dof	dof zinc finger protein DOF5.3-like
LOC122314354	30.44	9.93	28.32	-0.1	0.693897	1.2	0.0276902	1.18	0.0242806		dof zinc finger protein DOF4.6-like
LOC122293201	2.74	0.73	5.74	1.06	0.000124664	1.46	0.000357191	2.59	7.22e-12		dof zinc finger protein DOF3.6-like
LOC122296594	12.84	4.07	8.25	-0.58	0.0811165	1.16	0.025563	0.64	0.259115		dof zinc finger protein DOF3.4-like
LOC122306405	14.74	2.03	7.68	-0.91	0.00355178	2.18	0.00676862	1.48	0.0732465		dof zinc finger protein DOF3.4-like
LOC122281573	16.55	3.42	12.66	-0.36	0.233425	1.8	0.000175051	1.52	0.000213703		dof zinc finger protein DOF3.1-like
LOC122300972	3.05	0.71	3.82	0.34	0.279327	1.56	0.00702174	1.98	0.000451099		dof zinc finger protein DOF3.1
LOC122311524	7.93	2.48	11.97	0.6	0.0655425	1.16	0.0144846	1.84	1.19e-06		dof zinc finger protein DOF2.5-like
LOC122296560	12.32	1.91	16.17	0.39	0.148326	2.09	0.000186932	2.57	7.69e-07		dof zinc finger protein DOF2.1-like
LOC122292812	10.55	2.33	11.95	0.19	0.392587	1.7	0.00457642	1.97	0.000955955		dof zinc finger protein DOF2.1-like
LOC122293272	3.06	0.64	2.91	-0.01	0.985837	1.5	0.110336	1.71	0.0330828		dof zinc finger protein DOF2.1-like
LOC122277290	43.13	71.09	21.2	-0.98	0.0010171	-1.12	0.00459033	-2.1	8.63e-12		dof zinc finger protein DOF1.4-like
LOC122302445	19.53	36.08	16.77	-0.2	0.418467	-1.32	1.13e-05	-1.5	2.07e-09		cyclic dof factor 2-like
LOC122314386	3.38	5.51	4.11	0.3	0.414094	-1.05	0.0369665	-0.73	0.104151		cyclic dof factor 1-like
LOC122297559	2.09	0.42	5.25	1.27	0.00525468	1.66	0.025659	3.11	3.24e-07	C2C2-GATA	putative GATA transcription factor 22
LOC122275152	7.57	0.43	6.43	-0.21	0.588206	2.53	0.0272356	2.82	0.0273545		GATA transcription factor 7-like
LOC122311575	19.33	61.55	21.74	0.2	0.494469	-2.09	1.2e-08	-1.88	4.04e-12		GATA transcription factor 5-like
LOC122312474	5.46	24.15	1.71	-1.39	0.0399286	-2.42	0.000137434	-4.04	1.84e-13		GATA transcription factor 5-like
LOC122316479	6.32	1.23	8.97	0.51	0.159531	1.74	0.0157484	2.38	0.000297349		GATA transcription factor 5
LOC122289809	18.19	27.18	20.07	0.14	0.564429	-1.01	4.34e-05	-0.83	0.0006569		GATA transcription factor 26-like
LOC122316833	5.72	13.95	7.06	0.32	0.235218	-1.69	8.15e-12	-1.33	3.43e-08		GATA transcription factor 24-like
LOC122304370	14.38	3.25	18.25	0.35	0.193163	1.7	6.43e-06	2.12	1.42e-11		GATA transcription factor 21
LOC122318166	3.2	0.57	3.35	0.08	0.875305	1.9	0.00392488	2.12	7.78e-05		GATA transcription factor 16-like
LOC122315028	0.69	0.07	1.01	0.46	0.490276	2.33	0.0162401	3.14	0.000485718		GATA transcription factor 12-like
LOC122294888	24.76	4.15	14.89	-0.7	0.0296949	2	0.00133573	1.41	0.0182328		GATA transcription factor 10-like
LOC122295209	2.58	0.85	4.82	0.89	0.0266549	1.02	0.224337	2	0.0124882	C2H2	zinc finger protein ZAT9-like
LOC122291293	2.68	8.58	2.88	0.14	0.747726	-2.04	1.64e-06	-1.9	8.14e-10		zinc finger protein ZAT5-like
LOC122312356	3.73	67.79	3.08	-0.21	0.667338	-4.42	8.1e-22	-4.64	1.36e-20		zinc finger protein ZAT10-like
LOC122310852	5.45	65.57	7.05	0.4	0.353401	-3.73	3.55e-07	-3.46	1.34e-06		zinc finger protein ZAT10
LOC122279555	30.58	6.24	44.02	0.54	0.0296814	1.76	0.00338878	2.38	7.43e-05		zinc finger protein WIP2-like
LOC122297274	12.18	10.34	27.26	1.1	0.0133609	-0.21	0.730513	0.96	0.050117		zinc finger protein SHOOT GRAVITROPISM 5-like
LOC122292409	35.06	10.85	18.81	-0.86	0.00931376	1.19	0.0175377	0.39	0.343447		zinc finger protein BALDIBIS-like
LOC122280078	11.05	17.23	10.76	-0.01	0.959527	-1.08	0.00099389	-1.06	0.000109707		zinc finger AN1 and C2H2 domain-containing stress-associated protein 16-like
LOC122306684	7.02	36.33	4.98	-0.45	0.180144	-2.78	3.35e-19	-3.21	6.21e-19		protein SENSITIVE TO PROTON RHIZOTOXICITY 1-like
LOC122297169	19.58	43.27	13.2	-0.53	0.0901313	-1.58	0.00218382	-2.11	4.46e-06		protein SENSITIVE TO PROTON RHIZOTOXICITY 1
LOC122281309	18.84	33.43	7.78	-1.16	0.0136127	-1.21	0.0795775	-2.45	7.82e-06		protein indeterminate-domain 7-like
LOC122309345	32.45	8.04	38.77	0.12	0.679073	1.63	0.0014898	1.83	3.58e-05		protein indeterminate-domain 5, chloroplastic-like
LOC122291896	35.05	67.77	25.11	-0.46	0.0837252	-1.39	0.00049545	-1.83	5.2e-09	C3H	zinc finger CCCH domain-containing protein 66
LOC122294291	22.38	7.02	14.69	-0.6	0.00807445	1.24	0.000233582	0.69	0.00889693		zinc finger CCCH domain-containing protein 53-like
LOC122301502	28.29	43.61	35.45	0.34	0.253179	-1.06	2.58e-05	-0.67	0.0519889		zinc finger CCCH domain-containing protein 29-like
LOC122292157	21.02	43.88	23.46	0.19	0.600987	-1.49	3.56e-05	-1.26	0.00136919		zinc finger CCCH domain-containing protein 29-like
LOC122299719	20.8	87.27	24.65	0.28	0.503627	-2.36	1.8e-06	-2.1	1.52e-07		zinc finger CCCH domain-containing protein 23-like
LOC122305484	2.55	31.42	3.49	0.46	0.106609	-4.02	8.94e-48	-3.54	1.79e-60		zinc finger CCCH domain-containing protein 18-like
LOC122313472	4.54	1.35	2.62	-0.74	0.0970617	1.27	0.0204957	0.57	0.312281		zinc finger CCCH domain-containing protein 15-like
LOC122302847	0.21	0.07	0.85	1.51	0.0687444	0.78	0.523768	3.01	0.00162121		zinc finger CCCH domain-containing protein 14
LOC122292067	11.1	20.96	9.38	-0.24	0.307563	-1.36	0.000181613	-1.57	2.38e-05	EIL	ETHYLENE INSENSITIVE 3-like 3 protein
LOC122294399	2.7	5.01	3.31	0.26	0.486852	-1.3	0.00444242	-1.02	0.0383393		ETHYLENE INSENSITIVE 3-like 1 protein
LOC122291842	175.64	228.47	119.66	-0.54	0.00474592	-0.8	0.00140717	-1.31	2.69e-10		ETHYLENE INSENSITIVE 3-like 1 protein
LOC122293661	0.01	0	5.91	7.04	1.62e-26	0.3	0.683933	8.74	2.35e-14	FAR1	protein FAR-RED IMPAIRED RESPONSE 1-like
LOC122303292	5.77	8.62	5.51	-0.06	0.774862	-1	1.66e-07	-1.03	2.38e-08		protein FAR-RED IMPAIRED RESPONSE 1-like
LOC122299446	3.62	1.13	3.35	-0.09	0.716301	1.24	0.0126595	1.22	0.00855452		protein FAR-RED IMPAIRED RESPONSE 1-like
LOC122274457	0.05	0.06	7.21	6.9	7.82e-31	-0.28	0.816679	7.09	5.23e-23		protein FAR1-RELATED SEQUENCE 5-like
LOC122278705	4.26	7.16	4.85	1.33	0.0265884	-1.91	0.013906	-0.61	0.256915		protein FAR1-RELATED SEQUENCE 5-like
LOC122309819	0.14	10.9	0.31	0.93	0.232751	-5.96	2.42e-13	-5.43	6.26e-21		protein FAR1-RELATED SEQUENCE 5-like
LOC122303208	4.24	5.18	4.45	0.08	0.74969	-0.72	0.00432813	-0.59	0.00344336		protein FAR1-RELATED SEQUENCE 5-like
LOC122313931	7.34	7.91	3.77	-0.94	0.000252546	-0.53	0.0251918	-1.45	1.34e-08		protein FAR1-RELATED SEQUENCE 5-like
LOC122311000	2.38	0.79	0.25	-2.03	0.0025524	0.85	0.23136	-1.33	0.0491478		protein FAR1-RELATED SEQUENCE 5-like
LOC122296850	223.87	35.58	452.81	0.81	0.332841	1.77	0.0812551	3	0.00181059		formin-like protein 14
LOC122302936	2.6	1.34	3.77	0.52	0.0559038	0.51	0.209372	1.08	0.00796452	G2-like	transcription repressor KAN1-like
LOC122299698	10.23	3.61	13.61	0.41	0.106143	1.02	0.084677	1.49	0.00773187		transcription repressor KAN1-like
LOC122294484	2.62	6.7	2.54	-0.02	0.958595	-1.7	1.34e-05	-1.69	1.8e-05		transcription factor PCL1-like
LOC122310624	11.53	8.13	25.82	1.09	0.0124941	0.17	0.819053	1.32	0.0371644		transcription factor HHO6-like
LOC122314356	12.01	2.39	27.43	1.05	0.0731726	1.77	0.0320353	3.08	2.87e-06		transcription factor HHO6-like
LOC122306193	1.78	0.36	3.61	0.94	0.0835442	1.66	0.0333496	2.81	1.16e-05		transcription factor HHO5-like
LOC122295534	5.61	2.29	9.26	0.72	0.0580413	0.79	0.115361	1.6	5.2e-06		transcription factor HHO3-like
LOC122316164	13.52	3.49	19.11	0.49	0.181471	1.47	0.0202666	2.06	0.000157727		protein PHR1-LIKE 3-like
LOC122300281	8.14	1.64	11.17	0.45	0.227838	1.86	0.000175438	2.41	8.04e-12		protein PHR1-LIKE 2-like
LOC122319289	4.91	21.31	4.57	-0.09	0.797606	-2.51	7.42e-09	-2.61	6.82e-14		protein PHR1-LIKE 1-like
LOC122295556	2.53	0.38	1.47	-0.66	0.313151	1.92	0.035796	1.45	0.0723229		probable transcription factor KAN4
LOC122281869	27.05	11.6	42.17	0.65	0.00893962	0.8	0.0365818	1.5	7.2e-07	GRAS	scarecrow-like transcription factor PAT1
LOC122305466	9.46	2.45	6.16	-0.59	0.127407	1.48	0.00259716	0.95	0.0470499		scarecrow-like transcription factor PAT1
LOC122297015	2.97	0.62	4.32	0.53	0.121682	1.78	0.00234577	2.4	1.18e-05		SCARECROW-LIKE protein 7-like
LOC122292089	21.17	39.96	17.45	-0.26	0.39934	-1.34	0.000500287	-1.59	4.84e-11		scarecrow-like protein 33
LOC122292902	2.78	16.84	1.67	-0.69	0.150716	-2.92	1.23e-09	-3.7	1.71e-38		scarecrow-like protein 33
LOC122303855	12.44	2.38	6.29	-0.92	0.0157499	1.71	0.0198536	0.93	0.183246		scarecrow-like protein 32
LOC122292420	14.79	4.69	14.78	-0.01	0.982741	1.21	0.00037791	1.26	6.42e-05		scarecrow-like protein 3
LOC122281385	17.13	5.61	19.21	0.16	0.452743	1.18	0.000559288	1.4	3.33e-05		scarecrow-like protein 27
LOC122291830	29.33	14.18	38.02	0.37	0.0733541	0.65	0.0431244	1.07	3.63e-05		scarecrow-like protein 22
LOC122307260	17.37	7.61	34.24	0.99	1.83e-07	0.77	0.0022603	1.81	2.52e-17		scarecrow-like protein 15
LOC122279234	3.98	8.78	4.2	0.09	0.823407	-1.56	0.000150309	-1.44	0.00140461		scarecrow-like protein 13
LOC122305354	3.41	0.47	6.14	0.81	0.0518382	1.85	0.0766743	2.87	0.00870108		protein SCARECROW-like
LOC122305757	11.35	3.86	2.7	-1.96	1.77e-06	1.05	0.0368557	-0.9	0.0166326		GRAS family protein RAM1-like
LOC122305080	21.64	8.14	39.82	0.89	0.000252444	0.9	0.115949	1.84	0.00161473		DELLA protein SLR1-like
LOC122310854	42.43	14.78	47.29	0.18	0.577548	0.97	0.110719	1.22	0.0351394		DELLA protein GAIP-like
LOC122302887	33.95	14.48	58.42	0.78	0.00148505	0.81	0.00155645	1.64	3.47e-10		DELLA protein GAI-like
LOC122307938	5.66	1.45	9.22	0.69	0.0689098	1.45	0.0349423	2.24	0.00048425		DELLA protein GAI-like
LOC122281444	8.65	28.46	9.62	0.17	0.58751	-2.07	0.00197838	-1.94	0.00287031		chitin-inducible gibberellin-responsive protein 1-like
LOC122305023	22.3	2.85	15.12	-0.5	0.180873	2.12	0.0211631	1.86	0.0505061	HSF	heat stress transcription factor C-1-like
LOC122306818	1.05	0.15	0.55	-0.81	0.200169	2.17	0.00225074	1.39	0.115709		heat stress transcription factor C-1-like
LOC122295650	0.41	0.02	1.66	1.79	0.00482353	2.48	0.0267478	4.99	2.99e-07		heat stress transcription factor B-4-like
LOC122278846	0.91	2.7	1.05	0.18	0.761021	-1.78	0.0317313	-1.66	0.039451		heat stress transcription factor B-3-like
LOC122275229	12.2	79.83	4.76	-1.05	0.19623	-2.71	0.00142342	-4.17	2.26e-08		heat stress transcription factor B-3-like
LOC122303216	27.84	43.87	23.47	-0.23	0.619041	-1.02	0.0611743	-1.26	6.75e-06		heat stress transcription factor B-2a-like
LOC122279636	44.54	63.27	17.11	-1.21	0.0325925	-0.9	0.170532	-2.21	1.82e-07		heat stress transcription factor B-1-like
LOC122311541	10.96	15.97	7.58	-0.51	0.185635	-0.96	0.0183619	-1.45	4.1e-11		heat stress transcription factor A-8
LOC122315727	4.44	9.8	6.06	0.45	0.044885	-1.56	2.41e-18	-1.07	3.44e-08		heat stress transcription factor A-5-like
LOC122300240	10.47	20.93	10.73	0.04	0.895546	-1.42	1.77e-07	-1.35	4.08e-08		heat stress transcription factor A-5
LOC122276408	5.53	8.38	3.85	-0.38	0.131501	-1.11	0.00313484	-1.46	3.43e-05		heat stress transcription factor A-4a-like
LOC122317002	8.84	6.08	28.16	1.52	0.00565132	0.07	0.922182	1.78	2.41e-10		heat stress transcription factor A-2e-like
LOC122304342	1.35	0.2	0.65	-0.91	0.177421	2.01	0.0383527	1.3	0.183205		heat shock factor protein HSF30-like
LOC122296354	6.9	64.87	5.6	-0.27	0.65345	-3.41	4.26e-07	-3.85	2.67e-13		heat shock factor protein HSF24-like
LOC122305590	36.66	53.38	23.96	-0.69	0.0449474	-0.96	0.052755	-1.63	0.000255355		heat shock factor protein HSF24
LOC122280739	45.15	14.87	57.42	0.37	0.03483	1.18	0.000455911	1.6	7.18e-07	MADS	truncated transcription factor CAULIFLOWER A-like
LOC122317082	52.09	15.95	50.1	-0.04	0.833499	1.26	8.92e-11	1.26	6.17e-12		MADS-box protein JOINTLESS
LOC122307162	1.55	1.89	1.21	-0.35	0.387891	-0.71	0.0993675	-1.04	0.014687		floral homeotic protein AGAMOUS-like
LOC122308873	7.22	5.94	28.27	1.83	0.00029625	-0.1	0.853622	1.85	0.000557817		agamous-like MADS-box protein MADS4
LOC122313217	10.04	22.78	36.89	1.67	0.0066354	-1.45	0.0291837	0.32	0.604809		agamous-like MADS-box protein MADS4
LOC122303179	287.28	62.08	334.06	0.24	0.137551	1.72	0.00012107	2.03	3.34e-06		agamous-like MADS-box protein MADS3
LOC122303016	39.88	16.44	51.82	0.36	0.315215	0.86	0.0497185	1.29	3.36e-05		agamous-like MADS-box protein MADS2
LOC122310820	29.86	10.09	34.16	0.24	0.345033	1.07	0.0492815	1.37	0.0131274		agamous-like MADS-box protein MADS2
LOC122303012	18.85	4.16	20.11	0.09	0.765117	1.72	0.00149721	1.88	0.000609112		agamous-like MADS-box protein FUL-L
LOC122315081	7.06	7.59	1.87	-1.66	0.0146269	-0.52	0.394531	-2.27	0.00415298		agamous-like MADS-box protein AP3
LOC122313431	2.7	3.91	1.76	-0.62	0.0509704	-0.95	0.00221202	-1.55	2.24e-06		agamous-like MADS-box protein AGL30
LOC122302392	3.1	0.36	16.92	2.32	2.43e-07	2.32	0.00648551	4.78	2.86e-08		agamous-like MADS-box protein AGL11
LOC122314348	38.34	125.8	26.66	-0.47	0.13628	-2	7.07e-05	-2.48	2.67e-07	MYB	transcription repressor MYB6-like
LOC122311518	74.92	8.94	35.87	-1.02	0.00129588	2.36	0.000696073	1.5	0.0340713		transcription repressor MYB6-like
LOC122297149	2.56	3.78	2.43	-0.07	0.828089	-0.97	4.26e-05	-1.01	0.000396219		transcription factor SRM1-like
LOC122281956	14.13	48.24	18.91	0.45	0.0331059	-2.21	4.98e-35	-1.72	3.11e-16		transcription factor MYBS3-like
LOC122301010	14.84	29.09	17.27	0.21	0.596905	-1.26	0.0186116	-1.05	0.0220646		transcription factor MYBS3-like
LOC122299180	2.94	1.56	4.35	0.56	0.113468	0.52	0.472515	1.14	0.104869		transcription factor MYBS1-like
LOC122295614	31.08	9.71	20.76	-0.54	0.0558249	1.25	4.36e-05	0.76	0.0458179		transcription factor MYBS1-like
LOC122309000	9.88	2.28	7.27	-0.4	0.204695	1.55	0.0106329	1.24	0.0515431		transcription factor MYB8-like
LOC122307186	43.1	115.8	11.49	-1.8	5.01e-07	-1.77	3.49e-05	-3.58	5.56e-18		transcription factor MYB8-like
LOC122310812	2.72	6.83	4.59	0.72	0.0142206	-1.58	0.00500995	-0.87	0.136654		transcription factor MYB88-like
LOC122313703	28.35	41.76	10.95	-1.32	6.41e-06	-0.88	0.128412	-2.16	0.000274495		transcription factor MYB62-like
LOC122315120	12.33	3.29	9.38	-0.38	0.253692	1.41	0.0101779	1.1	0.0574774		transcription factor MYB61-like
LOC122299852	7.83	17.65	11.7	0.6	0.0913565	-1.58	5.96e-07	-0.92	0.0278935		transcription factor MYB44-like
LOC122305077	22.29	58.07	28.23	0.36	0.193463	-1.8	4.68e-05	-1.41	0.00220474		transcription factor MYB44-like
LOC122308872	0.38	94.77	0.21	-0.61	0.504524	-7.54	9.15e-26	-8.99	2.39e-79		transcription factor MYB44-like
LOC122289167	11.8	23.89	2.54	-2.1	4.4e-07	-1.2	0.110312	-3.28	2.55e-05		transcription factor MYB41-like
LOC122276438	7.28	11.53	7.25	0.01	0.978064	-1.1	0.00160641	-1.07	0.000487867		transcription factor MYB3R-3
LOC122295588	36.31	280.45	5.63	-2.19	0.00279695	-2.99	0.000309063	-5.82	7.46e-25		transcription factor MYB2-like
LOC122298561	3.15	77.75	4.91	0.52	0.468751	-4.75	2.37e-13	-4.18	7.73e-08		transcription factor MYB24-like
LOC122314334	195.39	42.42	220.15	0.2	0.439624	1.58	0.0185837	1.87	0.0055167		transcription factor MYB1R1-like
LOC122281111	59.52	108.99	62.83	0.11	0.63505	-1.3	5.5e-17	-1.15	1.04e-05		transcription factor MYB1R1
LOC122306718	2.7	6.09	4.82	0.85	0.011435	-1.58	0.0092093	-0.74	0.215403		transcription factor MYB1-like
LOC122306582	9.71	52.05	11.03	0.2	0.56162	-2.72	2.41e-05	-2.57	2.37e-05		transcription factor MYB1-like
LOC122280813	45.23	5.35	27.81	-0.68	0.0847019	2.21	0.0144749	1.78	0.0553975		transcription factor MYB1-like
LOC122300916	49.14	6.66	21.19	-1.17	0.00151719	1.74	0.122331	1.04	0.40012		transcription factor MYB1-like
LOC122305327	6.55	32.98	0.95	-2.09	0.0133504	-2.23	0.0276023	-5.31	3.04e-15		transcription factor MYB14-like
LOC122277022	7.61	29.45	17.98	1.23	0.000561644	-2.29	0.000259178	-1.1	0.0925415		transcription factor MYB13-like
LOC122300339	0.93	19.23	0.52	-0.61	0.481782	-4.06	8.49e-06	-5.37	3.92e-16		transcription factor MYB108-like
LOC122275291	2.55	2.2	0.78	-1.48	0.0291682	-0.03	0.977298	-1.34	0.312143		transcription factor MYB102-like
LOC122282018	9.45	56.48	10.04	0.1	0.748727	-2.97	1.31e-24	-2.86	1.01e-45	NAC	NAC transcription factor 56-like
LOC122310529	49.15	136.07	26.36	-0.82	0.0120561	-1.81	2.74e-05	-2.62	2.35e-09		NAC transcription factor 29-like
LOC122277416	1.48	4.92	1.86	0.33	0.461057	-2.14	3.81e-12	-1.75	1.99e-05		NAC transcription factor 25
LOC122293449	1.11	9.37	6.41	2.45	9.73e-09	-2.98	0.00194888	-0.92	0.360503		NAC domain-containing protein 90-like
LOC122314090	12.55	66.4	11.88	-0.09	0.840786	-2.73	3.17e-07	-2.86	1.47e-12		NAC domain-containing protein 83-like
LOC122303283	3.02	6.04	2.55	-0.24	0.617736	-1.37	0.0715174	-1.62	0.0434825		NAC domain-containing protein 83-like
LOC122309736	143.2	144.16	62.46	-1.15	0.000485663	-0.43	0.164732	-1.57	5.77e-07		NAC domain-containing protein 83-like
LOC122307307	5.29	10.06	5.55	0.02	0.953367	-1.24	0.00885005	-1.21	0.0127381		NAC domain-containing protein 82-like
LOC122307308	2.71	5.15	2.1	-0.39	0.377673	-1.38	0.00019462	-1.75	1.06e-05		NAC domain-containing protein 82-like
LOC122303399	9.11	8.35	4.51	-1.37	3.05e-06	-0.3	0.335513	-1.67	4.74e-12		NAC domain-containing protein 82-like
LOC122298693	70.1	81.81	43.28	-0.79	0.0446564	-0.56	0.320674	-1.34	0.00242517		NAC domain-containing protein 79-like
LOC122280144	1.72	16.11	2.61	0.57	0.148507	-3.56	2.45e-16	-3	4e-14		NAC domain-containing protein 73-like
LOC122290508	5.39	65.71	7.33	0.38	0.551413	-3.65	2.3e-06	-3.51	6.12e-12		NAC domain-containing protein 72-like
LOC122281880	29.61	420.47	28.06	-0.05	0.900634	-4.13	1.51e-19	-4.23	1.48e-38		NAC domain-containing protein 72-like
LOC122290473	6.93	2.12	3.55	-0.9	0.0312218	1.2	0.0382057	0.35	0.465744		NAC domain-containing protein 71-like
LOC122299906	2.13	3.39	0.71	-1.52	0.000526235	-0.95	0.0626812	-2.49	6.77e-06		NAC domain-containing protein 6-like
LOC122303337	15.93	54.06	26.17	0.71	0.0497864	-2.13	0.000210961	-1.44	0.00758949		NAC domain-containing protein 2-like
LOC122307265	22.05	44.52	19.49	-0.16	0.770675	-1.33	0.118145	-1.57	0.0365446		NAC domain-containing protein 2-like
LOC122297193	54.54	226.63	33.79	-0.62	0.228677	-2.35	0.000285027	-3.08	5.34e-11		NAC domain-containing protein 2-like
LOC122312458	18.05	188.74	7.9	-1.04	0.0192569	-3.72	2.33e-12	-4.87	4.2e-28		NAC domain-containing protein 2-like
LOC122288984	3.71	16.56	2.07	-0.77	0.0670591	-2.29	0.000737551	-3.08	1.48e-05		NAC domain-containing protein 21/22
LOC122292654	4.35	4.97	14.83	1.72	5.3e-06	-0.54	0.322273	1.24	0.00306327		NAC domain-containing protein 19-like
LOC122311004	6.45	52.53	10.28	0.63	0.149839	-3.22	8.57e-10	-2.63	4.82e-10		NAC domain-containing protein 104
LOC122306265	3.19	19.34	3.73	0.21	0.632842	-2.74	2.21e-05	-2.55	0.000282274		NAC domain-containing protein 100-like
LOC122302568	1.48	10.13	0.69	-0.99	0.0984428	-2.98	3.32e-07	-4.14	4.7e-23		NAC domain-containing protein 100-like
LOC122282883	4.59	13.97	3.77	-0.28	0.549985	-1.79	0.00664487	-2.11	0.000419628		NAC domain-containing protein 100
LOC122275220	7.35	1.8	4.21	-0.76	0.103571	1.59	0.00417219	0.88	0.182186	OFP	transcription repressor OFP1-like
LOC122291325	14.93	1.47	18.41	0.32	0.380092	2.2	0.0373957	2.8	0.0120782		transcription repressor OFP13
LOC122309067	25.67	7.07	21.49	-0.2	0.478753	1.36	0.00494397	1.23	0.00527432	PLATZ	protein RGF1 INDUCIBLE TRANSCRIPTION FACTOR 1-like
LOC122290267	104.16	318.6	68.37	-0.56	0.120362	-2	4.53e-06	-2.58	2.35e-25		protein RGF1 INDUCIBLE TRANSCRIPTION FACTOR 1-like
LOC122318034	2.73	8.15	0.63	-1.98	0.00127168	-1.86	0.0024461	-4	1.72e-10		protein RGF1 INDUCIBLE TRANSCRIPTION FACTOR 1-like
LOC122314508	0.18	0	0.27	0.48	0.585676	2.29	0.0656817	3.67	0.0147751	RWP-RK	protein RKD4
LOC122276068	5.69	8.05	4.93	-0.17	0.569899	-0.92	0.00863024	-1.06	1.96e-05		protein NLP9
LOC122280988	10.08	12.83	6.98	-0.52	0.00894556	-0.79	0.0175942	-1.27	0.000165931		protein NLP7
LOC122318404	2.53	0.48	2.88	0.18	0.603816	1.79	0.00363038	2.08	8.62e-05		protein NLP5-like
LOC122301199	17.65	12.77	2.76	-2.39	2.53e-05	0.05	0.938682	-2.45	1.51e-05	TCP	transcription factor TCP9-like
LOC122314270	14.69	2.22	23.38	0.65	0.114871	2.08	0.00521149	2.89	1.7e-05		transcription factor TCP7-like
LOC122310858	33.89	12.37	31.9	-0.07	0.785377	1.01	0.0336346	1	0.0218421		transcription factor TCP7-like
LOC122281371	1.7	0.5	1.62	-0.03	0.940643	1.25	0.0476908	1.29	0.0532281		transcription factor TCP4-like
LOC122275697	5.66	11.48	5.5	-0.06	0.883679	-1.46	0.0215822	-1.55	0.00357451		transcription factor TCP2-like
LOC122312345	13.78	2.12	18.26	0.39	0.351317	1.98	0.0231765	2.55	0.00264294		transcription factor TCP15-like
LOC122289011	0.27	0.01	0.49	0.72	0.373984	2.27	0.0590332	3.91	0.000857543		transcription factor TCP14-like
LOC122280429	3.75	0.37	7.53	0.98	0.00765244	2.24	0.0323275	3.46	0.0011476		transcription factor TCP14
LOC122308141	8.81	8.31	2.37	-1.83	9.32e-08	-0.34	0.306083	-2.18	9.32e-17		transcription factor TCP13-like
LOC122297452	4.54	6.14	3.36	-0.35	0.52808	-0.75	0.281528	-1.12	0.0427003		transcription factor TCP12-like
LOC122295816	1.02	0.7	2.07	0.93	0.103204	0.08	0.90076	1.13	0.0146114		transcription factor TCP12
LOC122317493	8.15	3.04	15.85	0.96	9.37e-08	1	0.000132518	2.02	3.61e-16	Tify	protein TIFY 8
LOC122297736	5.05	0.68	12.84	1.3	2.55e-09	2.35	0.000361618	3.75	1.69e-09		protein TIFY 6B-like
LOC122298445	22.77	5.44	33.7	0.55	0.17654	1.37	0.125986	2.05	0.0226808		protein TIFY 6B
LOC122280500	68.46	351.38	74.44	0.09	0.87769	-2.65	6.31e-05	-2.54	0.00119285		protein TIFY 10B-like
LOC122308338	34.43	118.65	54.27	0.57	0.332967	-2.12	0.000728587	-1.52	0.0228103		protein TIFY 10A-like
LOC122294201	0.33	0.05	1.52	1.83	0.00788706	1.59	0.180061	4.09	6.12e-05	Trihelix	trihelix transcription factor PTL-like
LOC122278191	0.82	0.2	1.05	0.31	0.58701	1.54	0.0316772	2.01	0.000131651		trihelix transcription factor PTL-like
LOC122290762	12.11	1.5	7.65	-0.63	0.14127	2.37	0.000767391	1.89	0.00324126		trihelix transcription factor PTL-like
LOC122277694	1.51	0.08	1.97	0.37	0.303456	3.14	0.000460702	3.81	1.74e-05		trihelix transcription factor PTL
LOC122316690	23.25	4.91	9.62	-1.22	0.00044162	1.61	0.0261371	0.52	0.449055		trihelix transcription factor GTL2-like
LOC122319410	1.99	0.69	0.03	-5.05	4.4e-13	0.97	0.14952	-4.41	2.31e-05		trihelix transcription factor GTL2-like
LOC122289864	2.91	3.25	0.68	-1.88	1.45e-05	-0.65	0.14088	-2.58	2.73e-10		trihelix transcription factor GTL1-like
LOC122278742	1.05	5.71	0.94	-0.14	0.815733	-2.69	6.7e-05	-2.91	2.5e-06		trihelix transcription factor GT-3b-like
LOC122303408	9.54	37.14	17.82	0.89	0.000933801	-2.2	4.02e-05	-1.33	0.00932338		trihelix transcription factor GT-2-like
LOC122301518	6.3	5.63	2.99	-1.03	0.00142164	-0.27	0.31205	-1.28	3.37e-06		trihelix transcription factor ASIL2
LOC122290797	6.93	0.61	13.35	0.94	0.00253051	2.31	0.0281294	3.48	0.00177438		trihelix transcription factor ASIL1-like
LOC122276714	19.46	31.17	20.2	0.08	0.732952	-1.12	0.000263879	-1	0.00215099		trihelix transcription factor ASIL1-like
LOC122282616	8.73	10.35	5.44	-0.67	0.0530442	-0.66	0.131027	-1.3	0.0052272		trihelix transcription factor ASIL1-like
LOC122275915	2.22	0.25	1.93	-0.2	0.799409	2.18	0.0262116	2.41	0.000269744		myb-like protein V
LOC122295107	36.41	5.72	50.9	0.5	0.0105084	2.13	3.55e-05	2.71	1.31e-07		formin-like protein 8
LOC122318618	1.19	14.16	0.59	-0.74	0.367618	-3.62	3.69e-06	-4.53	1.29e-06	WRKY	WRKY transcription factor WRKY71-like
LOC122292384	15.06	75.87	16.09	0.11	0.77744	-2.69	4.06e-07	-2.59	9.19e-07		WRKY transcription factor WRKY24-like
LOC122280579	2.27	27.94	1.25	-0.76	0.223358	-3.43	0.000268311	-4.53	4.38e-07		WRKY transcription factor 72A-like
LOC122279589	1.41	5.59	0.59	-1.01	0.170891	-2.22	0.00387399	-3.51	8.5e-09		WRKY transcription factor 71-like
LOC122304138	2.83	25.11	0.63	-1.72	0.0296505	-3.18	4.43e-05	-5.56	1.33e-29		WRKY transcription factor 28-like
LOC122299198	3.03	50.18	2.19	-0.36	0.544296	-3.98	2.73e-06	-4.64	5.53e-09		WRKY transcription factor 22-like
LOC122309078	50.19	351.21	25.86	-0.86	0.0909071	-3.03	8.61e-06	-4.06	2.73e-15		probable WRKY transcription factor 75
LOC122306729	30.62	150.84	9.04	-1.61	0.0016649	-2.6	2.13e-05	-4.39	2.65e-29		probable WRKY transcription factor 75
LOC122305174	104.63	244.15	64.12	-0.66	0.0197977	-1.65	5.5e-06	-2.3	4.6e-23		probable WRKY transcription factor 7
LOC122274956	25.32	103.84	10.9	-1.09	0.0346622	-2.35	6.84e-05	-3.59	7.92e-34		probable WRKY transcription factor 65
LOC122297144	5.89	11.02	5.61	-0.03	0.962606	-1.35	0.000309272	-1.3	0.0565624		probable WRKY transcription factor 50
LOC122306748	3.26	21.58	3.07	-0.06	0.944461	-2.87	4.32e-06	-2.75	0.00794212		probable WRKY transcription factor 50
LOC122317817	12.29	39.56	13.26	0.14	0.62807	-2.09	1.89e-06	-1.94	9.7e-07		probable WRKY transcription factor 48
LOC122300351	11.33	95.98	7.68	-0.51	0.345014	-3.32	3.23e-08	-4.01	2.12e-49		probable WRKY transcription factor 48
LOC122316646	6.05	24.49	4	-0.55	0.190224	-2.4	1.65e-10	-2.92	1.34e-09		probable WRKY transcription factor 47
LOC122313356	6.15	10.5	3.47	-0.77	0.0235356	-1.2	0.00218257	-1.97	9.46e-09		probable WRKY transcription factor 4
LOC122279638	3.53	21.47	2.4	-0.51	0.188424	-2.95	8.14e-08	-3.49	1.38e-10		probable WRKY transcription factor 33
LOC122275049	3.56	26.74	2.25	-0.6	0.250853	-2.96	0.000575531	-3.75	4.69e-06		probable WRKY transcription factor 33
LOC122277262	15.17	134.86	14.91	-0.02	0.96976	-3.47	5.64e-12	-3.55	5.94e-24		probable WRKY transcription factor 31
LOC122303793	1.96	7.78	1.58	-0.28	0.562914	-2.31	1.63e-06	-2.58	1.07e-06		probable WRKY transcription factor 31
LOC122278110	1.29	18.12	0.88	-0.48	0.493511	-3.75	7.61e-06	-4.47	7.82e-08		probable WRKY transcription factor 31
LOC122306674	1.58	18.97	0.72	-0.93	0.183634	-3.61	1.16e-05	-4.94	7.33e-14		probable WRKY transcription factor 31
LOC122294570	13.35	99.53	9.7	-0.41	0.35215	-3.21	7.6e-09	-3.7	3.56e-18		probable WRKY transcription factor 25
LOC122275243	9.04	20.1	6.47	-0.48	0.165868	-1.49	0.000588337	-1.97	7.73e-10		probable WRKY transcription factor 14
LOC122297208	5.22	1.26	4.94	-0.09	0.787693	1.62	6.84e-05	1.59	0.000226236	zf-HD	zinc-finger homeodomain protein 6-like
LOC122297534	1.13	0.06	2.37	0.9	0.190758	2.64	0.0194495	4.43	1e-06		zinc-finger homeodomain protein 2-like
LOC122308602	1.96	0.34	2.84	0.51	0.234711	1.82	0.0573705	2.5	0.0119114		zinc-finger homeodomain protein 2-like
LOC122317418	0.22	0	0.3	0.3	0.735552	2.52	0.042965	3.91	0.00850996		zinc-finger homeodomain protein 2
LOC122298605	0	0	0.41	2.44	0.0127701	0	0	3.81	0.011278		zinc-finger homeodomain protein 11-like
LOC122307903	3	1.1	3.94	0.39	0.233684	1.03	0.0336666	1.48	0.000622072		zinc-finger homeodomain protein 10-like
LOC122307443	0.15	0	5.28	2.93	0.00165402	0.16	0.777634	4.74	0.000865372		mini zinc finger protein 2-like

## Sheet: Table S5
Table S5. Correlation of gene expression between WRKY TFs and disease resistance/pathogenesis related genes (gene IDs of TFs are in rows and PRGs are in columns).
	LOC122275243	LOC122294570	LOC122277262	LOC122278110	LOC122303793	LOC122306674	LOC122275049	LOC122279638	LOC122313356	LOC122316646	LOC122300351	LOC122317817	LOC122306748	LOC122274956	LOC122305174	LOC122306729	LOC122309078	LOC122299198	LOC122304138	LOC122279589	LOC122280579	LOC122292384	LOC122318618
LOC122307932	-0.568	-.882**	-.875**	-.757*	-.672*	-.812**	-.746*	-.800**	-.870**	-.840**	-.884**	-.853**	-0.521	-.872**	-.932**	-.841**	-.815**	-.771*	-.806**	-.753*	-.748*	-.816**	-.752*
LOC122312699	.815**	.753*	.779*	0.532	.890**	0.62	0.504	.677*	.791*	.758*	.852**	.686*	.827**	.918**	.886**	.872**	0.655	0.536	.917**	.694*	0.499	0.654	0.544
LOC122318465	-0.059	-0.374	-0.367	-0.287	-0.277	-0.335	-0.287	-0.319	-0.304	-0.325	-0.354	-0.432	-0.225	-0.31	-0.377	-0.3	-0.278	-0.318	-0.281	-0.206	-0.288	-0.359	-0.308
LOC122319132	-0.262	-0.594	-0.583	-0.471	-0.472	-0.53	-0.471	-0.517	-0.569	-0.55	-0.591	-0.622	-0.38	-0.581	-0.643	-0.552	-0.502	-0.494	-0.523	-0.451	-0.469	-0.552	-0.491
LOC122277225	-0.487	-.763*	-.770*	-0.622	-.670*	-.673*	-0.597	-.674*	-.667*	-.733*	-.785*	-.769*	-0.596	-.752*	-.770*	-.720*	-.672*	-0.629	-.730*	-0.607	-0.598	-.722*	-0.631
LOC122297215	.926**	0.471	0.533	0.196	.912**	0.267	0.129	0.361	0.422	0.55	0.664	0.407	.994**	.725*	0.587	0.647	0.357	0.173	.834**	0.422	0.133	0.352	0.262
LOC122281973	0.342	.880**	.894**	.931**	0.453	.940**	.932**	.916**	0.649	.736*	.798**	.833**	0.243	.716*	.708*	.764*	.907**	.945**	0.649	.829**	.929**	.934**	.781*
LOC122300288	0.481	.911**	.865**	.832**	0.47	.791*	.775*	.678*	.837**	.978**	.901**	.961**	0.448	.734*	.884**	0.66	.877**	.783*	.701*	0.592	.809**	.827**	.965**
LOC122295448	0.657	.746*	.782*	0.603	.717*	0.63	0.553	0.636	0.528	.733*	.823**	.732*	.706*	.756*	.699*	.719*	.682*	0.582	.798**	0.596	0.565	.691*	0.62
LOC122295898	-0.075	0.447	0.423	0.485	0.148	0.457	0.465	0.403	0.308	0.426	0.364	0.522	0.135	0.236	0.305	0.25	0.428	0.473	0.208	0.27	0.469	0.518	0.48
LOC122295451	0.246	.835**	.765*	.809**	0.246	.738*	.758*	0.579	.756*	.909**	.782*	.931**	0.235	0.566	.777*	0.492	.817**	.754*	0.512	0.461	.798**	.767*	.972**
LOC122296283	0.043	-0.329	-0.323	-0.304	-0.133	-0.331	-0.301	-0.3	-0.199	-0.259	-0.271	-0.392	-0.08	-0.167	-0.256	-0.188	-0.251	-0.341	-0.156	-0.125	-0.309	-0.341	-0.301
LOC122297372	.728*	.884**	.880**	.756*	.745*	.799**	.730*	.802**	.934**	.888**	.915**	.820**	0.637	.923**	.959**	.890**	.842**	.745*	.880**	.797*	.732*	.809**	.757*
LOC122299130	-.762*	-.712*	-.751*	-0.618	-.744*	-0.637	-0.576	-.686*	-0.613	-.715*	-.777*	-0.615	-0.663	-.802**	-.684*	-.770*	-.710*	-0.592	-.818**	-.751*	-0.573	-.687*	-0.559
LOC122318408	.726*	.778*	.813**	0.635	.841**	.738*	0.635	.817**	.807**	.698*	.821**	.669*	.691*	.913**	.861**	.930**	.716*	0.664	.879**	.815**	0.614	.740*	0.528
LOC122295675	.972**	0.496	0.561	0.226	.928**	0.304	0.165	0.405	0.461	0.558	.688*	0.408	.976**	.768*	0.623	.695*	0.391	0.208	.866**	0.481	0.168	0.371	0.269
LOC122277568	0.296	.805**	.827**	.903**	0.433	.931**	.933**	.950**	0.645	0.616	.702*	.702*	0.153	.710*	0.648	.793*	.872**	.931**	0.605	.923**	.908**	.903**	0.655
LOC122309072	0.305	.863**	.796*	.843**	0.293	.780*	.801**	0.638	.826**	.927**	.811**	.926**	0.249	0.637	.825**	0.57	.864**	.789*	0.565	0.561	.833**	.800**	.973**
LOC122309141	0.35	.831**	.771*	.792*	0.316	.721*	.737*	0.579	.764*	.921**	.807**	.901**	0.311	0.625	.791*	0.541	.829**	.726*	0.578	0.518	.774*	.757*	.949**
LOC122309453	.924**	.803**	.858**	0.611	.959**	.687*	0.57	.764*	.705*	.779*	.910**	.703*	.885**	.957**	.842**	.927**	.730*	0.61	.992**	.788*	0.566	.732*	0.563
LOC122319395	-0.607	-.782*	-.772*	-0.627	-.705*	-.703*	-0.612	-.722*	-.895**	-.772*	-.791*	-.739*	-0.588	-.812**	-.896**	-.791*	-.687*	-0.651	-.766*	-0.654	-0.61	-.708*	-0.632
LOC122299081	-0.431	-.692*	-.711*	-0.576	-0.63	-0.633	-0.567	-0.653	-0.568	-0.628	-.709*	-.677*	-0.508	-.717*	-.680*	-.692*	-0.624	-0.592	-.679*	-0.631	-0.559	-.675*	-0.534
LOC122306262	-0.556	-0.569	-0.639	-0.537	-0.556	-0.524	-0.484	-0.554	-0.185	-0.516	-0.628	-0.517	-0.524	-0.553	-0.37	-0.547	-0.581	-0.508	-0.628	-0.559	-0.492	-0.592	-0.451
LOC122306321	-0.414	-0.407	-0.481	-0.382	-0.438	-0.382	-0.34	-0.42	-0.011	-0.33	-0.456	-0.369	-0.416	-0.378	-0.201	-0.39	-0.401	-0.374	-0.465	-0.388	-0.346	-0.44	-0.287
LOC122298382	0.342	.883**	.882**	.871**	0.531	.912**	.884**	.897**	.772*	.757*	.816**	.848**	0.321	.790*	.815**	.818**	.872**	.894**	.692*	.831**	.873**	.909**	.757*
Note: * Correlation is significant at the 0.05 level, ** Correlation is significant at the 0.01 level

## Sheet: Table S6
Table S6. Differentially expressed genes in MAPK signaling pathway.
Gene ID	FPKM-M	FPKM-W	FPKM-X4	log2(X4/M)	Pvalue(M-vs-X4)	log2(M/W)	Pvalue(W-vs-M)	log2(X4/W)	Pvalue(W-vs-X4)	Description
LOC122280401	3.47	27.67	3.95	0.21	0.885533	-3.16	0.00059461	-3.04	0.000785288	1-aminocyclopropane-1-carboxylate synthase-like
LOC122295774	1.5	10.74	1.2	-0.22	0.912685	-2.81	0.0137047	-3.33	9.33e-05	abscisic acid receptor PYL2
LOC122278794	0.58	9.35	1.28	0.79	0.750417	-3.27	0.0232886	-3.1	0.000410229	acid phosphatase 1
LOC122316606	18.69	37.61	12.76	-0.54	0.465999	-1.4	0.00148404	-1.91	5.62e-06	acid phosphatase 1-like
LOC122309351	297.37	2143.96	0.2	-4.95	6.66e-06	-2.8	0.0154222	-12.75	4.45e-46	allene oxide cyclase 4, chloroplastic-like
LOC122315005	10.34	236.89	6.53	-0.29	0.910948	-3.34	0.0246853	-5.34	3.22e-16	barwin-like
LOC122309279	112.05	5.24	75.39	-0.41	0.884288	3.06	0.0308209	3.22	0.00792861	basic form of pathogenesis-related protein 1-like
LOC122292498	1.32	0.32	1.98	0.58	0.501073	1.46	0.0417182	2.13	0.000123431	basic leucine zipper 2
LOC122310377	28.13	48.06	18.58	-0.57	0.130284	-1.22	0.0207158	-1.77	1.09e-05	BRASSINOSTEROID INSENSITIVE 1-associated receptor kinase 1-like
LOC122315603	31.12	10.65	23.17	-0.4	0.471705	1.09	0.0248816	0.74	0.0101251	bZIP transcription factor 29-like
LOC122317849	15.88	40.47	18.22	0.25	0.806645	-1.74	0.0361879	-1.51	0.0452538	calcium-binding protein CP1
LOC122315292	0.68	10.44	0.03	-2.06	0.191046	-3.36	0.012461	-6.72	1.04e-06	calmodulin-like protein 11
LOC122315128	0.25	3.23	0.04	-1.44	0.447844	-3.07	0.0334054	-5.32	0.00029008	chitinase 10
LOC122278606	4.82	1.41	8.29	0.79	0.00476327	1.26	0.0432771	2.12	1.45e-05	chitinase-like protein 1
LOC122282072	13.07	26.15	12.35	-0.08	0.929194	-1.42	0.0191338	-1.49	0.00119328	cold-responsive protein kinase 1
LOC122302283	2.63	39.41	0.07	-4.35	3.05e-07	-3.98	5.29e-06	-9	1.35e-25	cold-responsive protein kinase 1-like
LOC122302288	0.78	4.21	1.24	0.62	0.696047	-2.67	0.0033048	-2.14	8.58e-05	cold-responsive protein kinase 1-like
LOC122276178	8.08	20.15	10.52	0.37	0.431882	-1.74	0.000507739	-1.35	0.0012437	copper-transporting ATPase RAN1-like
LOC122279387	20.86	55.79	12.04	-0.75	0.0561402	-1.85	3.35e-05	-2.59	1.84e-11	cysteine-rich receptor-like protein kinase 10
LOC122295448	0.51	3.5	1.81	1.76	0.0275459	-2.67	6.14e-05	-0.8	0.154644	disease resistance protein RPV1-like
LOC122297575	1.37	0.13	1.13	-0.27	0.840978	2.73	0.00111879	2.57	0.00335132	DNA damage-repair/toleration protein DRT100-like
LOC122300890	3.9	44.68	0.84	-1.76	0.147629	-3.34	0.000546214	-5.78	2.29e-26	dormancy-associated protein homolog 4-like
LOC122305141	14.57	61.63	9.17	-0.63	0.53842	-2.4	0.000824381	-3.09	2.74e-08	EIN3-binding F-box protein 1-like
LOC122311781	220.92	2052.65	428.03	0.86	0.492389	-3.3	0.000206169	-2.6	2.76e-17	endochitinase 2-like
LOC122313272	0.58	127.75	17.93	3.73	8.2e-05	-6.79	1.67e-11	-2.91	0.0227599	endochitinase 4-like
LOC122309193	159.53	3135.51	58.28	-1.04	0.561235	-3.86	0.00170856	-5.58	4.18e-08	endochitinase-like
LOC122290490	0.37	35.69	0.28	-0.23	0.927935	-5.32	1.68e-05	-6.41	4.47e-08	EP1-like glycoprotein 2
LOC122288813	1.34	160.45	0.59	-0.8	0.727653	-5.19	7.79e-05	-7.36	1.31e-10	epidermis-specific secreted glycoprotein EP1-like
LOC122294399	2.7	5.01	3.31	0.26	0.808258	-1.3	0.0282952	-1.02	0.0872785	ETHYLENE INSENSITIVE 3-like 1 protein
LOC122292067	11.1	20.96	9.38	-0.24	0.667689	-1.36	0.00266784	-1.57	0.000164981	ETHYLENE INSENSITIVE 3-like 3 protein
LOC122300693	3.18	48.11	1.17	-1.17	0.40524	-3.97	2.98e-06	-5.56	4.81e-19	ethylene-response factor C3-like
LOC122305321	0.5	12.23	0.56	0.11	0.959232	-4.69	2.08e-10	-4.66	1.07e-09	ethylene-response factor C3-like
LOC122306897	0.64	29.93	1.63	1.15	0.372431	-4.99	6.49e-06	-4.28	1.58e-05	ethylene-response factor C3-like
LOC122277567	0.02	0.87	0.21	1.28	0.528319	-3.67	0.0119346	-2.23	0.0962173	ethylene-response factor C3-like
LOC122277123	4.54	26.91	5.55	0.24	0.906051	-2.53	0.041493	-2.59	0.000846003	ethylene-responsive transcription factor 1B
LOC122305319	0.03	3.27	0	-0.13	0.905689	-4.16	0.00472315	-5.88	0.000248283	ethylene-responsive transcription factor ERF098-like
LOC122308093	0	1.5	0.06	0.47	0.808765	-4.82	0.000505166	-4.24	0.0010555	ethylene-responsive transcription factor ERF098-like
LOC122281269	0.49	4.18	0.23	-0.85	0.653992	-2.99	0.0132081	-4.27	1.51e-05	G-type lectin S-receptor-like serine/threonine-protein kinase At1g11300
LOC122281270	1.67	14.34	4.34	1.2	0.26942	-3.01	0.01024	-2.03	0.0311219	G-type lectin S-receptor-like serine/threonine-protein kinase At1g11300
LOC122278768	1.69	21.28	0.07	-2.86	0.0265089	-3	0.0363131	-8.11	2.91e-20	G-type lectin S-receptor-like serine/threonine-protein kinase At1g11330
LOC122279280	2.52	26.75	0.46	-1.93	0.109787	-3.12	0.0166719	-5.88	8.27e-11	G-type lectin S-receptor-like serine/threonine-protein kinase At1g11330
LOC122276038	7.31	31.21	1.31	-2.29	0.000251592	-2.42	0.00178612	-4.91	2.93e-22	G-type lectin S-receptor-like serine/threonine-protein kinase At1g11330
LOC122311818	6.43	15.78	3.8	-0.7	0.437068	-1.7	0.0284739	-2.47	5.04e-08	G-type lectin S-receptor-like serine/threonine-protein kinase At1g11410
LOC122303875	2.59	8.49	2.26	-0.19	0.895327	-2	0.027023	-2.25	0.00164499	G-type lectin S-receptor-like serine/threonine-protein kinase At2g19130
LOC122303867	1.8	0.5	1.86	0.01	0.997198	1.37	0.0411574	1.44	0.0188434	G-type lectin S-receptor-like serine/threonine-protein kinase At4g03230
LOC122313933	15.74	58.16	11.47	-0.41	0.647599	-2.21	0.0138783	-2.68	0.000290537	G-type lectin S-receptor-like serine/threonine-protein kinase At5g24080
LOC122309556	3.5	21.83	1.41	-1.15	0.290923	-2.76	0.00689748	-4.21	1.44e-09	G-type lectin S-receptor-like serine/threonine-protein kinase B120
LOC122278097	15.98	37.68	8.55	-0.86	0.103869	-1.63	0.0356198	-2.51	1.99e-05	G-type lectin S-receptor-like serine/threonine-protein kinase B120
LOC122303676	0.79	2.52	0.05	-3.17	0.00206016	-1.93	0.0439896	-5.78	7.19e-11	G-type lectin S-receptor-like serine/threonine-protein kinase CES101
LOC122282511	11.59	21.74	9.6	-0.25	0.796955	-1.33	0.0458531	-1.58	0.00069839	G-type lectin S-receptor-like serine/threonine-protein kinase CES101
LOC122306873	1.61	6.2	0.71	-1.1	0.124423	-2.34	0.000157475	-3.46	7.42e-08	G-type lectin S-receptor-like serine/threonine-protein kinase LECRK1
LOC122308176	0.66	2.69	0.42	-0.6	0.694805	-2.33	3.5e-05	-3	1.96e-10	G-type lectin S-receptor-like serine/threonine-protein kinase LECRK1
LOC122304126	4.6	17.2	6.88	0.5	0.769092	-2.09	0.0440819	-1.69	0.0131719	G-type lectin S-receptor-like serine/threonine-protein kinase LECRK1
LOC122294021	1.04	10.71	0.09	-2.2	0.123499	-3.06	0.0191729	-6.56	2.37e-10	G-type lectin S-receptor-like serine/threonine-protein kinase LECRK3
LOC122294022	3.44	9.09	3.71	0.12	0.908805	-1.81	0.00186077	-1.69	5.29e-07	G-type lectin S-receptor-like serine/threonine-protein kinase LECRK3
LOC122309102	1.37	4.69	1.02	-0.36	0.743921	-2.07	0.025854	-2.49	0.00185236	G-type lectin S-receptor-like serine/threonine-protein kinase LECRK4
LOC122279985	4.71	9.36	3.5	-0.41	0.486546	-1.43	0.000244542	-1.81	6.44e-08	G-type lectin S-receptor-like serine/threonine-protein kinase SD1-13
LOC122283793	1.4	0.33	1.23	-0.19	0.876735	1.59	0.0192536	1.47	0.0120057	G-type lectin S-receptor-like serine/threonine-protein kinase SD2-5
LOC122275368	0.34	0	0.28	-0.23	0.911289	3.68	0.0158876	4.47	0.00698186	G-type lectin S-receptor-like serine/threonine-protein kinase SD2-5
LOC122311208	2.37	0.2	2.36	-0.01	0.996022	2.69	0.0143364	2.89	0.00423443	inactive leucine-rich repeat receptor-like protein kinase CORYNE
LOC122302828	10.03	21.22	11.41	0.08	0.943032	-1.43	0.0248298	-1.34	0.00662681	LEAF RUST 10 DISEASE-RESISTANCE LOCUS RECEPTOR-LIKE PROTEIN KINASE-like 1.3
LOC122296083	0.13	0.85	0.07	-0.59	0.828815	-2.84	0.0106223	-3.86	8.71e-05	LEAF RUST 10 DISEASE-RESISTANCE LOCUS RECEPTOR-LIKE PROTEIN KINASE-like 2.1
LOC122307990	1.18	3.07	0.81	-0.5	0.74595	-1.76	0.0112911	-2.26	0.00163655	LEAF RUST 10 DISEASE-RESISTANCE LOCUS RECEPTOR-LIKE PROTEIN KINASE-like 2.1
LOC122280990	3.02	8	4.82	0.66	0.577113	-1.77	0.0244605	-1.11	0.016872	LEAF RUST 10 DISEASE-RESISTANCE LOCUS RECEPTOR-LIKE PROTEIN KINASE-like 2.2
LOC122280777	2.97	6.72	3.43	0.21	0.88659	-1.57	0.0261608	-1.36	0.00273311	LEAF RUST 10 DISEASE-RESISTANCE LOCUS RECEPTOR-LIKE PROTEIN KINASE-like 2.3
LOC122302829	5.29	12.86	4.16	-0.31	0.801707	-1.67	0.0293367	-2.01	0.000158511	LEAF RUST 10 DISEASE-RESISTANCE LOCUS RECEPTOR-LIKE PROTEIN KINASE-like 2.5
LOC122311779	4.03	36.28	1.04	-1.57	0.219741	-2.92	0.0231513	-4.96	5.81e-06	leucine-rich repeat protein 1-like
LOC122277177	2.92	0.12	8.53	1.36	0.163281	3.58	0.00113715	5.65	5.97e-26	leucine-rich repeat receptor-like protein kinase PXC1
LOC122302347	5.54	15.03	5.63	0.04	0.969286	-1.86	2.53e-06	-1.78	8.46e-06	leucine-rich repeat receptor-like protein kinase PXC2
LOC122279408	2.14	0.78	2.59	0.27	0.72087	1.03	0.00417049	1.34	0.000933694	leucine-rich repeat receptor-like protein kinase PXC2
LOC122276646	2.54	0.24	3.98	0.57	0.696119	2.58	0.0224989	3.5	5.2e-06	leucine-rich repeat receptor-like tyrosine-protein kinase PXC3
LOC122277443	4.07	8.17	14.12	1.73	0.000542656	-1.39	0.01881	0.41	0.349742	LRR receptor-like serine/threonine-protein kinase EFR
LOC122277707	0.13	1.8	3.58	4.09	2.96e-06	-3.01	0.0479252	0.54	0.675643	LRR receptor-like serine/threonine-protein kinase EFR
LOC122310050	0.47	11.47	0.22	-0.66	0.808765	-3.72	0.00577342	-5.99	3.67e-38	LRR receptor-like serine/threonine-protein kinase ER2
LOC122278342	3.32	11.58	6.59	0.95	0.280294	-2.16	0.00468092	-1.21	0.0272503	LRR receptor-like serine/threonine-protein kinase ERECTA
LOC122303163	0.45	0.03	1.25	1.35	0.0878871	2.95	0.0158316	4.8	9.9e-09	LRR receptor-like serine/threonine-protein kinase ERL1
LOC122276433	1.19	0.09	1.53	0.32	0.839249	2.76	0.0258557	3.47	0.00032088	LRR receptor-like serine/threonine-protein kinase GHR1
LOC122310044	0.42	10.27	0	-1.19	0.524908	-4.28	3.45e-05	-7.85	1.11e-09	LRR receptor-like serine/threonine-protein kinase GSO2
LOC122300991	3.77	22.59	9.54	1.33	0.106177	-2.68	0.0276091	-1.55	0.216451	LRR receptor-like serine/threonine-protein kinase IOS1
LOC122281448	9.31	15.54	8.93	-0.04	0.955671	-1.18	0.00360403	-1.19	0.00237269	L-type lectin-domain containing receptor kinase S.1-like
LOC122279889	2.3	15.57	1.98	-0.18	0.90741	-2.92	0.00214248	-3.3	4.12e-07	L-type lectin-domain containing receptor kinase VII.1-like
LOC122318474	9.2	122.83	1.45	-2.1	0.0626331	-3.41	0.00643062	-6.29	1.04e-11	major strawberry allergen Fra a 1.07-like
LOC122306062	1.45	2.92	0.95	-0.58	0.435322	-1.43	6.49e-06	-1.99	3.23e-07	MDIS1-interacting receptor like kinase 2-like
LOC122292765	4.37	30.08	2.66	-0.61	0.654554	-3.01	0.000646081	-3.78	2.67e-07	mitogen-activated protein kinase 3-like
LOC122294474	98.47	341.61	87.88	-0.15	0.725411	-2.21	1.85e-21	-2.33	8.78e-34	mitogen-activated protein kinase 3-like
LOC122297303	3.2	0.56	4.07	0.31	0.817334	1.96	0.041275	2.45	0.000275523	mitogen-activated protein kinase 9-like
LOC122317876	1.43	3.15	2.94	0.99	0.0328636	-1.53	0.0052544	-0.51	0.291828	mitogen-activated protein kinase homolog NTF3-like
LOC122298364	74.11	410.58	130.08	0.78	0.246315	-2.78	2.33e-05	-2.04	1.64e-06	mitogen-activated protein kinase kinase 9-like
LOC122296363	15.07	42.38	45.28	1.52	0.00283351	-1.86	0.0145437	-0.33	0.717423	mitogen-activated protein kinase kinase 9-like
LOC122290879	1.47	11.73	2.98	0.96	0.444267	-2.96	0.00223124	-2.02	0.0509701	mitogen-activated protein kinase kinase kinase 17
LOC122306914	0.1	1.42	0.14	0.21	0.940499	-3.34	0.0103763	-3.09	0.0407227	mitogen-activated protein kinase kinase kinase 18-like
LOC122297762	0.19	1.38	0.23	0.23	0.91692	-2.78	0.0241132	-2.76	0.0100159	mitogen-activated protein kinase kinase kinase 20-like
LOC122296318	1.56	5.83	6.5	1.91	0.00305495	-2.15	0.0412397	-0.3	0.800073	mitogen-activated protein kinase kinase kinase 20-like
LOC122315781	1.06	2.2	1.8	0.52	0.56951	-1.75	0.0461035	-1.25	0.12925	mitogen-activated protein kinase kinase kinase 2-like
LOC122310406	173.45	51.99	188.11	0.28	0.732635	1.33	0.000943936	1.64	0.000365656	mulatexin-like
LOC122288947	14.07	4.78	17	0.28	0.574808	1.14	0.00217636	1.48	2.58e-07	nucleoside diphosphate kinase 2, chloroplastic
LOC122309453	8.69	317.68	0	-5.12	1.22e-06	-4.71	9.88e-06	-12.94	1.46e-36	pathogenesis-related protein 1-like
LOC122309141	1195.78	6440.34	59.69	-2.93	0.0149821	-2.45	0.0360028	-6.6	5.71e-14	pathogenesis-related protein 1-like
LOC122309072	126.27	399.8	39.73	-1.53	0.000164725	-1.94	0.0151288	-3.49	2.76e-08	pathogenesis-related protein 1-like
LOC122315007	418.93	5952.86	92.1	-1.25	0.537534	-3.25	0.0164742	-6.18	8.02e-28	pathogenesis-related protein PR-4-like
LOC122304014	1.7	0.07	3.85	1.13	0.172814	3.16	0.0171223	4.88	1.62e-06	pollen-specific leucine-rich repeat extensin-like protein 1
LOC122278954	0.39	19.79	3.63	3	9.06e-07	-4.53	0.000622453	-2.48	0.0822106	polygalacturonase inhibitor
LOC122303101	9.9	41.77	3.07	-1.51	0.0871919	-2.35	0.00903226	-4.01	1.07e-07	probable calcium-binding protein CML45
LOC122276129	15.62	2.07	17.96	0.2	0.778098	2.18	0.0307244	2.52	0.00654252	probable inactive leucine-rich repeat receptor-like protein kinase At3g03770
LOC122291755	0.34	10.26	0.1	-1.25	0.410895	-4.1	0.00173163	-6.01	6.53e-07	probable LRR receptor-like serine/threonine-protein kinase At1g06840
LOC122292429	0.5	7.13	0.24	-0.74	0.753745	-3.16	0.0296444	-4.9	5.69e-06	probable LRR receptor-like serine/threonine-protein kinase At1g06840
LOC122292029	40.75	91.93	28.87	-0.49	0.47637	-1.56	0.00160789	-2.06	4.67e-74	probable LRR receptor-like serine/threonine-protein kinase At1g06840
LOC122275475	8.77	32.26	5.6	-0.67	0.141603	-2.08	8.7e-09	-2.74	1.24e-24	probable LRR receptor-like serine/threonine-protein kinase At1g07650
LOC122309870	0.46	0.06	0.29	-0.6	0.665864	2.27	0.0218495	1.79	0.0620481	probable LRR receptor-like serine/threonine-protein kinase At1g14390
LOC122313901	20.91	2.96	17.37	-0.26	0.692343	2.11	0.0430147	2.01	0.032387	probable LRR receptor-like serine/threonine-protein kinase At1g14390
LOC122289037	5.53	56.06	3.88	-0.49	0.210553	-3.61	4.3e-08	-4.14	1.9e-11	probable LRR receptor-like serine/threonine-protein kinase At1g53430
LOC122275635	14.98	32.14	13.94	-0.07	0.940177	-1.48	0.000955348	-1.53	1.36e-13	probable LRR receptor-like serine/threonine-protein kinase At1g56130
LOC122289509	39.59	10.31	20.41	-0.93	0.0369881	1.45	0.0222106	0.58	0.314557	probable LRR receptor-like serine/threonine-protein kinase At1g63430
LOC122300538	0.5	15.63	1.45	1.29	0.247086	-4.82	6.14e-08	-3.74	5.39e-09	probable LRR receptor-like serine/threonine-protein kinase At1g67720
LOC122310488	32.26	6.74	23.81	-0.41	0.533643	1.68	0.0428173	1.39	0.0452764	probable LRR receptor-like serine/threonine-protein kinase At1g67720
LOC122296194	19.98	64.01	12.84	-0.59	0.451615	-2.07	0.00255046	-2.69	1.06e-07	probable LRR receptor-like serine/threonine-protein kinase At2g16250
LOC122307603	5.96	19.4	5.24	-0.14	0.927935	-2.04	0.0165647	-2.25	0.000270949	probable LRR receptor-like serine/threonine-protein kinase At3g47570
LOC122278341	4.45	17.3	4.81	0.12	0.93829	-2.29	0.00254151	-2.23	1.51e-05	probable LRR receptor-like serine/threonine-protein kinase At3g47570
LOC122316548	1.7	0.37	0.79	-1.03	0.18243	1.65	0.0206941	0.67	0.195363	probable LRR receptor-like serine/threonine-protein kinase At4g36180
LOC122309074	12.72	0.74	15.42	0.26	0.85729	2.92	0.023711	3.54	0.00203441	probable LRR receptor-like serine/threonine-protein kinase At4g37250
LOC122292828	3.46	0.94	3.65	0.08	0.929587	1.4	0.0196329	1.55	0.000274751	probable LRR receptor-like serine/threonine-protein kinase IRK
LOC122311723	17.74	5.56	21.88	0.32	0.49395	1.2	0.046059	1.58	0.00316382	probable LRR receptor-like serine/threonine-protein kinase IRK
LOC122277379	4.26	9.19	2.16	-0.9	0.218137	-1.41	0.0316046	-2.35	2.09e-08	probable LRR receptor-like serine/threonine-protein kinase RFK1
LOC122307686	15.37	4.84	11.73	-0.37	0.60588	1.2	0.0365409	0.89	0.0348194	probable L-type lectin-domain containing receptor kinase VII.2
LOC122307461	5.3	11.93	5.63	0.1	0.905689	-1.59	8.64e-06	-1.46	1.86e-07	probable protein phosphatase 2C 52
LOC122278783	2.58	0.31	2.39	-0.12	0.931673	2.46	0.00856333	2.51	0.000801002	probable protein phosphatase 2C 65
LOC122307597	9.6	1	1.37	-2.99	6.88e-05	2.47	0.0456316	-0.32	0.818246	probable protein phosphatase 2C 75
LOC122298671	0.19	10.06	0.1	-0.64	0.808765	-4.28	0.00223884	-5.98	3.41e-06	probable receptor-like protein kinase At1g11050
LOC122309099	13	27.59	11.09	-0.21	0.776681	-1.51	0.00433339	-1.71	6.32e-05	probable receptor-like protein kinase At1g11050
LOC122306984	0.11	1.94	0.02	-0.93	0.692999	-3.39	0.0157926	-5.77	6.82e-06	probable receptor-like protein kinase At5g20050
LOC122304907	4.54	10.45	2.5	-0.81	0.148724	-1.61	0.000506665	-2.44	2.56e-23	probable receptor-like protein kinase At5g24010
LOC122317947	0.96	2.7	2.18	1.16	0.0454685	-1.84	0.00121765	-0.65	0.138768	probable serine/threonine-protein kinase DDB_G0282963
LOC122275243	9.04	20.1	6.47	-0.48	0.492389	-1.49	0.00645242	-1.97	1.56e-08	probable WRKY transcription factor 14
LOC122294570	13.35	99.53	9.7	-0.41	0.707596	-3.21	6.21e-07	-3.7	2.7e-16	probable WRKY transcription factor 25
LOC122306674	1.58	18.97	0.72	-0.93	0.521146	-3.61	0.000305812	-4.94	3.09e-12	probable WRKY transcription factor 31
LOC122278110	1.29	18.12	0.88	-0.47	0.808765	-3.75	0.000218606	-4.47	1.04e-06	probable WRKY transcription factor 31
LOC122277262	15.17	134.86	14.91	-0.01	0.995659	-3.47	9.27e-10	-3.55	8.69e-22	probable WRKY transcription factor 31
LOC122303793	1.96	7.78	1.58	-0.28	0.848774	-2.31	6.1e-05	-2.58	1.08e-05	probable WRKY transcription factor 31
LOC122275049	3.56	26.74	2.25	-0.6	0.60567	-2.96	0.00634795	-3.75	3.99e-05	probable WRKY transcription factor 33
LOC122279638	3.53	21.47	2.4	-0.51	0.527091	-2.95	4.82e-06	-3.49	3.18e-09	probable WRKY transcription factor 33
LOC122313356	6.15	10.5	3.47	-0.77	0.144887	-1.2	0.0171654	-1.97	1.52e-07	probable WRKY transcription factor 4
LOC122316646	6.05	24.49	4	-0.55	0.529352	-2.4	2.02e-08	-2.92	2.56e-08	probable WRKY transcription factor 47
LOC122300351	11.33	95.98	7.68	-0.51	0.701685	-3.32	2.11e-06	-4.01	2.28e-46	probable WRKY transcription factor 48
LOC122317817	12.29	39.56	13.26	0.14	0.881804	-2.09	6.86e-05	-1.94	9.86e-06	probable WRKY transcription factor 48
LOC122306748	3.26	21.58	3.07	-0.06	0.985447	-2.87	0.000137572	-2.75	0.023814	probable WRKY transcription factor 50
LOC122297144	5.89	11.02	5.61	-0.03	0.992754	-1.35	0.00398136	-1.3	0.119758	probable WRKY transcription factor 50
LOC122274956	25.32	103.84	10.9	-1.09	0.189441	-2.34	0.00123109	-3.59	2.78e-31	probable WRKY transcription factor 65
LOC122305174	104.63	244.15	64.12	-0.66	0.128178	-1.64	0.000167594	-2.3	6.11e-21	probable WRKY transcription factor 7
LOC122306729	30.62	150.84	9.04	-1.6	0.0203155	-2.59	0.00049824	-4.39	6.29e-27	probable WRKY transcription factor 75
LOC122309078	50.19	351.21	25.86	-0.86	0.348529	-3.03	0.000242165	-4.06	1.47e-13	probable WRKY transcription factor 75
LOC122311109	0.05	0.62	0	-1.14	0.554378	-3.58	0.000621081	-6.01	4.72e-05	probable WRKY transcription factor 9
LOC122279860	79.17	27.91	66.5	-0.24	0.712951	1.07	0.00454507	0.88	9.19e-05	protein LIGHT-DEPENDENT SHORT HYPOCOTYLS 10-like
LOC122306642	19.76	7.11	13.21	-0.56	0.291186	1.02	0.00382099	0.5	0.210625	protein LIGHT-DEPENDENT SHORT HYPOCOTYLS 3-like
LOC122303459	9.32	15.96	9.41	0.04	0.956116	-1.22	0.0187739	-1.15	0.00372848	protein MKS1-like
LOC122289709	0.36	4.29	0.41	0.19	0.926411	-3.73	5.96e-08	-3.58	2.31e-09	protein phosphatase 2C 51-like
LOC122299279	27.98	9.67	30.33	0.12	0.865724	1.06	0.0258991	1.24	0.000852469	protein phosphatase 2C 53-like
LOC122296097	4.66	1.13	12.79	1.44	6.65e-06	1.54	0.0389922	3.07	2.36e-08	protein phosphatase 2C 53-like
LOC122315031	23.22	3.91	27.25	0.2	0.88608	1.94	0.0465687	2.3	0.00296057	putative kinase-like protein TMKL1
LOC122275045	1.84	10.77	2.57	0.45	0.556678	-2.93	3.42e-19	-2.44	2.47e-11	putative leucine-rich repeat receptor-like serine/threonine-protein kinase At2g14440
LOC122295963	0	0.11	0	0	0	-3.79	0.0122183	-4.59	0.00596098	putative leucine-rich repeat receptor-like serine/threonine-protein kinase At2g24130
LOC122318165	0.6	2.73	0.01	-4.32	8.21e-06	-2.54	7.9e-05	-7.57	5.23e-12	putative receptor protein kinase ZmPK1
LOC122274690	0.19	2.1	0.02	-2.33	0.109773	-3.58	9.62e-05	-7.07	1.14e-09	putative receptor protein kinase ZmPK1
LOC122318258	0.96	20.77	0.65	-0.45	0.853334	-4.15	0.000156051	-5.33	1.08e-23	putative receptor protein kinase ZmPK1
LOC122274696	0.82	14.16	0.49	-0.57	0.80265	-4.09	2.24e-05	-5.1	3.39e-13	putative receptor protein kinase ZmPK1
LOC122318322	0	0.1	0	0	0	-3.37	0.0321597	-4.13	0.0169867	putative receptor protein kinase ZmPK1
LOC122317993	0.33	11.61	1.4	1.73	0.165455	-4.38	0.000600947	-3.24	0.00178269	putative receptor protein kinase ZmPK1
LOC122299666	2.99	12.6	2.02	-0.5	0.65695	-2.34	0.0182177	-2.95	0.000202577	putative receptor protein kinase ZmPK1
LOC122285525	4.51	0.87	5.56	0.3	0.661411	1.83	0.017713	2.23	0.000688801	putative receptor-like protein kinase At1g80870
LOC122295923	0.51	6.18	0.59	0.27	0.907684	-3.29	0.0116223	-3.34	0.00484796	putative receptor-like protein kinase At3g47110
LOC122276348	1.82	15.62	1.27	-0.38	0.884772	-2.83	0.0378979	-3.72	0.000568518	putative receptor-like protein kinase At4g00960
LOC122312867	3.93	14.43	3.28	-0.21	0.905689	-2.22	0.00305324	-2.49	5.07e-06	putative receptor-like protein kinase At4g00960
LOC122275231	12.42	22.59	9.38	-0.41	0.692538	-1.25	0.0495645	-1.67	2.94e-07	putative receptor-like protein kinase At4g00960
LOC122311002	8.84	18.13	9.85	0.17	0.719724	-1.47	8.42e-05	-1.27	0.000204224	putative receptor-like protein kinase At4g00960
LOC122278031	9.8	17.77	7.95	-0.28	0.720388	-1.29	0.0177037	-1.56	4.08e-05	putative serine/threonine-protein kinase
LOC122278470	0.25	1.58	3.5	3.27	8.74e-05	-2.6	0.0386889	0.66	0.497261	receptor kinase-like protein Xa21
LOC122289749	12.62	39.78	11.59	-0.14	0.905689	-2.01	4.88e-05	-2.14	1.02e-06	receptor like protein 21-like
LOC122302974	1.5	7.17	0.35	-1.91	0.00764157	-2.5	0.00303471	-4.54	3.34e-10	receptor protein kinase-like protein ZAR1
LOC122279634	1.57	0.07	2.47	0.59	0.602524	2.88	0.0463461	4.05	0.000791338	receptor protein kinase-like protein ZAR1
LOC122315762	7.61	20.09	10.21	0.39	0.521415	-1.78	0.0350062	-1.4	0.0768739	receptor-like cytosolic serine/threonine-protein kinase RBK2
LOC122279459	9.67	3.25	12.24	0.34	0.307486	1.14	0.0116576	1.53	2.58e-05	receptor-like protein 4
LOC122305007	0.37	35.3	0.38	-0.02	0.998069	-5.4	8.17e-06	-6.12	1.8e-07	receptor-like protein 7
LOC122314022	3.74	17.86	1.82	-0.88	0.510829	-2.42	0.0248438	-3.61	1.02e-07	receptor-like serine/threonine-protein kinase SD1-8
LOC122281381	29.49	80.74	16.66	-0.86	0.118649	-1.85	0.0208533	-2.74	7.84e-06	respiratory burst oxidase homolog protein A
LOC122307978	17.01	2.7	37.52	1.12	0.0205376	2.06	0.016168	3.29	1.72e-06	respiratory burst oxidase homolog protein C-like
LOC122311692	4.62	47.91	3.97	-0.18	0.888429	-3.6	1.68e-06	-3.89	1.61e-09	respiratory burst oxidase homolog protein D-like
LOC122304239	0.45	0.03	0.22	-0.91	0.584954	3.07	0.0154346	2.55	0.0157771	respiratory burst oxidase homolog protein E
LOC122311717	1.48	6.42	0.8	-0.8	0.522277	-2.46	0.000179411	-3.34	1.09e-09	rust resistance kinase Lr10-like
LOC122311716	1.97	9.52	1.4	-0.47	0.599043	-2.64	3.64e-08	-3.13	1.01e-20	rust resistance kinase Lr10-like
LOC122280991	16.25	35.46	13.95	-0.18	0.88608	-1.54	0.0118201	-1.74	2.21e-07	rust resistance kinase Lr10-like
LOC122312408	3.57	5.45	2.24	-0.65	0.353282	-1.04	0.0100111	-1.68	0.000471372	rust resistance kinase Lr10-like
LOC122281830	31.03	57.17	29.39	-0.05	0.96317	-1.3	0.0158133	-1.34	3.33e-05	rust resistance kinase Lr10-like
LOC122311462	9.37	2.21	17.63	1.26	0.0646005	1.81	0.0434716	3.29	2.49e-10	rust resistance kinase Lr10-like
LOC122311464	7.17	0.83	14.28	0.91	0.1821	2.57	0.00192625	3.69	1.47e-11	rust resistance kinase Lr10-like
LOC122315971	1.8	0.34	3.33	0.85	0.112754	1.8	0.0378357	2.76	7.73e-05	serine/threonine-protein kinase CTR1-like
LOC122315675	26.6	5.94	39.32	0.55	0.105396	1.65	0.0384437	2.29	0.000760109	serine/threonine-protein kinase SAPK2
LOC122303654	7.48	0.57	6.33	-0.22	0.88608	2.58	0.045424	2.65	0.0316417	serine/threonine-protein kinase SAPK2-like
LOC122305228	13.87	1.67	19.7	0.51	0.517402	2.27	0.0313786	2.96	0.000631634	serine/threonine-protein kinase SRK2A
LOC122314128	8.51	13.84	7.25	-0.22	0.747978	-1.06	0.0250389	-1.26	0.00235701	serine/threonine-protein kinase SRK2A-like
LOC122308415	3.5	0.69	7.7	1.14	2.35e-05	1.82	0.00217725	3.04	5.74e-11	serine/threonine-protein kinase STY13-like
LOC122313646	4.08	13.34	7.68	0.91	0.0162169	-2.13	1.4e-08	-1.2	8.13e-07	serine/threonine-protein kinase STY46-like
LOC122315788	0.5	5.4	0.07	-1.63	0.353057	-3.14	0.0145212	-6.03	4.02e-08	serine/threonine-protein kinase ZRK1-like
LOC122303195	3.97	6.54	6.12	0.58	0.288678	-1.1	0.0112606	-0.47	0.28363	traB domain-containing protein
LOC122314813	4.46	0.59	7.03	0.65	0.437038	2.27	0.00799249	3.07	1.59e-05	transcription factor bHLH110
LOC122308530	13.85	2.66	20.92	0.59	0.120055	1.96	5.18e-06	2.62	4.53e-12	transcription factor bHLH155
LOC122314921	84.05	9.44	106.39	0.32	0.816121	2.48	0.00641196	3.01	1.3e-06	transcription factor bHLH93-like
LOC122314735	17.67	2.09	22.64	0.33	0.79443	2.52	0.000290412	3.02	9.52e-12	transcription factor bHLH94-like
LOC122318234	2.33	0.02	5.86	1.22	0.145683	5.01	2.03e-05	6.96	1.01e-10	transcription factor bHLH94-like
LOC122289968	6.79	36.63	0.74	-2.78	0.000620478	-2.57	0.00504069	-5.78	4.41e-21	transcription factor EGL1
LOC122300283	0.03	0.41	0.01	-0.22	0.921489	-3.41	0.00834836	-4.31	0.00217982	transcription factor FAMA
LOC122278876	1.26	2.43	0.22	-2.25	0.00219687	-1.37	0.046527	-3.73	8.93e-08	transcription factor LHW-like
LOC122289362	1.27	19.49	0.57	-0.94	0.580583	-3.96	9.39e-06	-5.28	5.11e-13	transcription factor MYC1-like
LOC122293254	2.01	0.5	3.17	0.64	0.39457	1.55	0.0340059	2.29	6.39e-06	transcription factor RF2b-like
LOC122299447	32.55	11.22	41.26	0.36	0.368402	1.12	0.0079013	1.53	0.000116218	transcription factor VIP1-like
LOC122300836	0.57	0.04	1.35	1.16	0.173171	2.74	0.0301618	4.43	7.86e-08	U-box domain-containing protein 35-like
LOC122300940	0.5	0.82	0.15	-1.4	0.231642	-1.12	0.0183318	-2.62	0.000858583	U-box domain-containing protein 52-like
LOC122282988	4.64	11.87	2.93	-0.65	0.306262	-1.77	6.19e-07	-2.4	1.3e-10	uncharacterized LOC122282988
LOC122305240	4.51	0.7	3.82	-0.23	0.751921	2.13	0.00504183	2	0.00381864	uncharacterized LOC122305240
LOC122305791	2.71	7.87	1.23	-1.04	0.255424	-1.88	0.0315524	-3.05	1.47e-08	uncharacterized LOC122305791
LOC122311783	0.24	1.63	0.57	0.6	0.835465	-2.67	0.0281408	-1.69	0.182512	uncharacterized LOC122311783
LOC122319306	3.42	0.83	4.13	0.26	0.777952	1.6	0.0034248	1.93	7.23e-05	vesicle-associated protein 2-2-like
LOC122297197	1.24	65.56	0.2	-1.39	0.472289	-4.44	0.00107623	-7.57	1.16e-10	VQ motif-containing protein 8, chloroplastic
LOC122297479	0.02	2.07	0.02	0	0.999768	-4.77	0.00036127	-5.52	8.63e-05	VQ motif-containing protein 8, chloroplastic-like
LOC122301436	7.25	20.7	7.3	0.03	0.976961	-1.89	0.00590126	-1.87	0.0017599	wall-associated receptor kinase-like 20
LOC122299198	3.03	50.18	2.19	-0.36	0.838734	-3.98	9.32e-05	-4.64	9.32e-08	WRKY transcription factor 22-like
LOC122304138	2.83	25.11	0.63	-1.72	0.17034	-3.18	0.00088063	-5.56	3.24e-27	WRKY transcription factor 28-like
LOC122279589	1.41	5.59	0.59	-1.01	0.501073	-2.22	0.0255518	-3.51	1.38e-07	WRKY transcription factor 71-like
LOC122280579	2.27	27.94	1.25	-0.76	0.574283	-3.43	0.00358101	-4.53	4.84e-06	WRKY transcription factor 72A-like
LOC122292384	15.06	75.87	16.09	0.11	0.916509	-2.69	1.9e-05	-2.59	9.38e-06	WRKY transcription factor WRKY24-like
LOC122318618	1.19	14.16	0.59	-0.74	0.721316	-3.62	0.000120322	-4.53	1.27e-05	WRKY transcription factor WRKY71-like

## Sheet: Table S7
Table S7. Differentially expressed genes in plant hormone signal transduction pathways.
Gene ID	FPKM-M	FPKM-W	FPKM-X4	log2(X4/M)	Pvalue(M-vs-X4)	log2(M/W)	Pvalue(W-vs-M)	log2(X4/W)	Pvalue(W-vs-X4)	Description
LOC122295774	1.5	10.74	1.2	-0.22	0.769384	-2.81	0.00159802	-3.33	1.24e-05	abscisic acid receptor PYL2
LOC122275043	17.83	53.08	12.82	-0.23	0.808658	-1.52	0.18482	-2.29	0.0146939	abscisic acid receptor PYL4
LOC122295553	0.18	1.4	0.06	-0.99	0.294907	-2.56	0.0203883	-4.01	0.00185805	abscisic acid receptor PYL4-like
LOC122289744	4.45	1.22	5.11	0.21	0.485091	1.32	0.0150063	1.6	0.00365904	abscisic acid receptor PYL8-like
LOC122282916	19.9	11.67	38.17	0.95	0.00122622	0.3	0.527397	1.3	0.00126772	abscisic acid receptor PYR1-like
LOC122309351	297.37	2143.96	0.2	-4.95	1.36e-07	-2.8	0.00188634	-12.75	4.28e-49	allene oxide cyclase 4, chloroplastic-like
LOC122275178	0.12	0	0.5	1.6	0.038376	2.85	0.0207031	5.39	8.19e-05	ankyrin repeat-containing protein At5g02620-like
LOC122276792	0.01	0.01	0.18	2.29	0.0165725	-0.08	0.93389	2.99	0.018828	ankyrin repeat-containing protein At5g02620-like
LOC122298578	0.67	0.04	0.4	-0.51	0.574867	2.26	0.0600924	2.57	0.0185799	ankyrin repeat-containing protein At5g02620-like
LOC122275438	2.02	0.37	1.73	-0.16	0.767859	1.84	0.00870309	1.84	5.73e-05	ankyrin repeat-containing protein ITN1-like
LOC122298517	3.7	2.7	1.06	-1.71	0.000149079	0.01	0.985437	-1.71	0.00134133	ankyrin repeat-containing protein ITN1-like
LOC122298650	1.25	0.72	0.09	-2.17	0.023226	0.14	0.908939	-2.92	0.0124744	ankyrin repeat-containing protein ITN1-like
LOC122318302	0.05	0	0.54	2.76	0.000351884	1.49	0.216685	5.71	1.76e-05	ankyrin repeat-containing protein ITN1-like
LOC122280023	1.3	7.92	1.72	0.33	0.64918	-2.77	0.00112883	-2.67	1.18e-05	ankyrin repeat-containing protein NPR4-like
LOC122313953	2.37	0.69	3.25	0.42	0.126887	1.33	0.000350421	1.81	6e-10	auxin response factor 17
LOC122311380	9.13	1.51	11.53	0.34	0.299327	1.84	0.0382084	2.33	0.00947996	auxin response factor 18
LOC122289268	1.97	0.35	2.29	0.2	0.714395	1.89	0.00850795	2.28	1.5e-06	auxin response factor 18-like
LOC122308815	16.4	7.45	20.07	0.3	0.252572	0.71	0.0345479	1.06	0.00010907	auxin response factor 2A-like
LOC122313229	79.5	15.07	75.05	-0.09	0.774334	1.84	0.0049658	1.87	0.00237822	auxin response factor 2B-like
LOC122275729	18.67	4.15	34.73	0.94	0.000982193	1.59	0.028951	2.6	0.000322787	auxin response factor 3-like
LOC122279354	2.25	0.48	3.31	0.52	0.202676	1.75	0.000721787	2.39	1.11e-14	auxin response factor 3-like
LOC122291955	4.93	0.36	8.63	0.79	0.0480005	2.32	0.049547	3.5	0.00750677	auxin response factor 4
LOC122294280	4.48	1.18	7.29	0.69	0.0180833	1.45	0.00636801	2.22	4.18e-06	auxin response factor 4-like
LOC122281532	16.97	6.16	18.23	0.11	0.595792	1.03	0.00625031	1.19	0.000476545	auxin response factor 9-like
LOC122291941	19.07	2.38	36.83	0.94	0.00253305	2.32	0.000981745	3.37	3e-06	auxin transporter-like protein 1
LOC122279734	3.69	1.03	4.05	0.15	0.688634	1.36	0.00163384	1.59	1.89e-08	auxin transporter-like protein 2
LOC122306948	2.87	1.4	7.9	1.58	0.000545318	0.18	0.736252	1.87	0.000472278	auxin transporter-like protein 2
LOC122310664	0.22	0.01	2	2.51	0.00121868	2.22	0.0690752	6.1	3.68e-09	auxin transporter-like protein 5
LOC122279797	1.81	5.1	1.13	-0.56	0.38229	-1.76	0.0395581	-2.41	0.00660492	auxin-induced protein 15A-like
LOC122311161	2.34	5.21	1.38	-0.63	0.333529	-1.54	0.00766204	-2.21	0.000581809	auxin-induced protein 15A-like
LOC122305272	0.39	0	1.6	1.86	0.00278623	3.24	0.00735389	5.95	4.92e-06	auxin-induced protein AUX28-like
LOC122306715	3.57	0.08	3.25	-0.12	0.876598	3.43	0.00269647	4.59	2.3e-07	auxin-induced protein AUX28-like
LOC122306084	15.19	1.94	9.25	-0.7	0.0058379	2.41	2.29e-05	1.83	0.000876569	auxin-responsive protein IAA11-like
LOC122276354	0.83	0.05	0.93	0.14	0.804957	3.08	0.000201445	3.38	0.000293392	auxin-responsive protein IAA13
LOC122300632	1.93	0.46	2.67	0.46	0.272907	1.55	0.0214352	2.13	0.000402823	auxin-responsive protein IAA13-like
LOC122317088	156.18	31.57	199.25	0.29	0.196682	1.81	0.000422355	2.18	5.65e-06	auxin-responsive protein IAA16
LOC122317777	40.73	3.6	103.4	1.27	0.00450171	2.47	0.0122448	3.97	6.59e-05	auxin-responsive protein IAA16-like
LOC122282796	18.31	3.66	15.18	-0.24	0.280037	1.82	0.00059092	1.67	0.00110063	auxin-responsive protein IAA1-like
LOC122305062	7.93	35.55	3.94	-0.82	0.212008	-2.36	0.00231874	-3.45	8.57e-11	auxin-responsive protein IAA1-like
LOC122282225	2.26	0.41	8	1.76	6.93e-07	1.91	0.000384373	3.79	1.92e-14	auxin-responsive protein IAA27-like
LOC122301027	0.59	0.05	0.59	-0.01	0.993502	2.26	0.0332467	2.63	0.0180563	auxin-responsive protein IAA27-like
LOC122304857	21.05	1.35	39.95	0.87	0.0481724	2.84	0.00422511	4.01	6.91e-05	auxin-responsive protein IAA27-like
LOC122308253	15.75	1.03	38.21	1.24	0.000118084	3.01	0.00044757	4.43	3.84e-07	auxin-responsive protein IAA27-like
LOC122306877	0.85	0.13	1.91	1	0.1568	1.73	0.10894	3.18	0.000719434	auxin-responsive protein IAA29-like
LOC122316006	157.07	33.14	156.93	0.01	0.964538	1.74	0.000114196	1.82	2.55e-05	auxin-responsive protein IAA9-like
LOC122318516	4.25	0.58	6.82	0.63	0.21892	2.08	0.017577	2.95	0.000140635	auxin-responsive protein IAA9-like
LOC122318998	42.1	16.95	51.89	0.31	0.262659	0.9	0.0442999	1.27	0.000579439	auxin-responsive protein IAA9-like
LOC122311169	0.8	0.05	1.61	0.91	0.246041	2.13	0.0739281	3.79	0.00142789	auxin-responsive protein SAUR21-like
LOC122311168	0.9	0.14	3.32	1.71	0.00702973	1.5	0.197805	3.71	0.000265409	auxin-responsive protein SAUR23-like
LOC122308948	11.28	339.88	3.48	-1.35	0.0932701	-4.48	1.05e-06	-6.84	2.28e-38	auxin-responsive protein SAUR32
LOC122301688	1.24	0	1.51	0.24	0.799506	1.77	0.149862	3.6	0.0177421	auxin-responsive protein SAUR32-like
LOC122293168	18.58	108.84	7.37	-1.28	0.000214113	-2.9	1.23e-15	-4.22	2.91e-98	auxin-responsive protein SAUR36
LOC122280568	0.2	8.66	0.12	-0.41	0.671857	-5.06	4.8e-09	-6.13	3.9e-13	auxin-responsive protein SAUR36-like
LOC122311509	0.82	0.59	10.75	3.15	1.64e-05	-0.02	0.987329	3.15	0.00937163	auxin-responsive protein SAUR68-like
LOC122318194	0.81	0.09	1.59	0.82	0.243814	2.03	0.0537438	3.33	0.000382091	auxin-responsive protein SAUR72-like
LOC122305665	17.85	0.63	44.79	1.28	0.0034339	4.07	2.84e-09	5.56	1.24e-16	auxin-responsive protein SAUR76-like
LOC122306907	87.26	11.76	89.56	0.05	0.912776	2.1	0.0172397	2.36	0.00596436	auxin-responsive protein SAUR76-like
LOC122280049	1.24	0.12	2.24	0.81	0.232729	2.16	0.0359595	3.51	2.65e-05	auxin-responsive protein SAUR78-like
LOC122309279	112.05	5.24	75.39	-0.41	0.632454	3.06	0.004985	3.22	0.00212422	basic form of pathogenesis-related protein 1-like
LOC122310377	28.13	48.06	18.58	-0.57	0.0202228	-1.22	0.00282324	-1.77	1.09e-06	BRASSINOSTEROID INSENSITIVE 1-associated receptor kinase 1-like
LOC122313202	15.13	27.48	11.09	-0.41	0.274568	-1.29	0.0122859	-1.71	2.89e-05	BRASSINOSTEROID INSENSITIVE 1-associated receptor kinase 1-like
LOC122313203	1.38	1.79	0.56	-1.21	0.0177175	-0.77	0.0948384	-2.01	0.000183246	BRASSINOSTEROID INSENSITIVE 1-associated receptor kinase 1-like
LOC122307205	13.3	3.26	15.63	0.23	0.386298	1.42	0.0599555	1.76	0.0185801	brassinosteroid LRR receptor kinase-like
LOC122298577	1.35	0.15	1.32	-0.02	0.964774	2.52	0.000558449	2.66	0.000170707	BRI1 kinase inhibitor 1-like
LOC122278282	2.06	0.49	3.57	0.78	0.0422419	1.61	0.000227175	2.47	1.22e-07	BTB/POZ domain and ankyrin repeat-containing protein NOOT2-like
LOC122276115	16.02	25.62	16.97	0.2	0.525276	-1.27	0.000536798	-1.05	1.59e-06	BTB/POZ domain and ankyrin repeat-containing protein NPR1-like
LOC122310742	13.06	20.04	12.08	-0.1	0.614269	-1.03	3.28e-05	-1.1	2.81e-05	bZIP transcription factor 12-like
LOC122317881	3.22	5.69	1.33	-1.16	0.0261717	-1.19	0.112826	-2.37	0.00233081	bZIP transcription factor 44-like
LOC122280108	2.85	11.64	2.79	0	0.992788	-2.39	4.99e-05	-2.44	2.79e-06	bZIP transcription factor TGA10-like
LOC122279227	2.84	2.6	1.01	-1.32	0.024904	-0.29	0.622388	-1.7	0.000150094	calmodulin-binding receptor kinase CaMRLK-like
LOC122303490	2.85	263.75	0.12	-3.23	0.000172386	-5.96	9.93e-12	-10.92	1.25e-64	carboxylesterase 1-like
LOC122281444	8.65	28.46	9.62	0.17	0.58751	-2.07	0.00197838	-1.94	0.00287031	chitin-inducible gibberellin-responsive protein 1-like
LOC122282072	13.07	26.15	12.35	-0.08	0.805943	-1.42	0.00253566	-1.49	0.000232431	cold-responsive protein kinase 1
LOC122302283	2.63	39.41	0.07	-4.35	4.59e-09	-3.98	9.07e-08	-9	6.13e-28	cold-responsive protein kinase 1-like
LOC122302288	0.78	4.21	1.24	0.62	0.338088	-2.67	0.000240401	-2.14	1.13e-05	cold-responsive protein kinase 1-like
LOC122305106	47.38	14.55	46.41	-0.04	0.927946	1.27	0.0152664	1.32	1.63e-05	cyclin-D3-2
LOC122296192	2.77	1.36	4.19	0.59	0.0318198	0.62	0.0900935	1.26	8.27e-05	cyclin-D3-2-like
LOC122295494	2.42	0.4	3.79	0.62	0.0833804	1.9	0.0348587	2.68	0.00249495	cyclin-D3-3-like
LOC122302887	33.95	14.48	58.42	0.78	0.00148505	0.81	0.00155645	1.64	3.47e-10	DELLA protein GAI-like
LOC122307938	5.66	1.45	9.22	0.69	0.0689098	1.45	0.0349423	2.24	0.00048425	DELLA protein GAI-like
LOC122305080	21.64	8.14	39.82	0.89	0.000252444	0.9	0.115949	1.84	0.00161473	DELLA protein SLR1-like
LOC122296127	1.66	0.11	3.05	0.83	0.0756448	3.07	6.5e-05	4.1	5.92e-08	early nodulin-like protein 1
LOC122305141	14.57	61.63	9.17	-0.63	0.196281	-2.4	4.08e-05	-3.09	1.45e-09	EIN3-binding F-box protein 1-like
LOC122308379	81.71	76.22	46.09	-0.8	0.00617223	-0.28	0.535885	-1.05	0.00860105	EIN3-binding F-box protein 1-like
LOC122291842	175.64	228.47	119.66	-0.54	0.00474592	-0.8	0.00140717	-1.3	2.69e-10	ETHYLENE INSENSITIVE 3-like 1 protein
LOC122292067	11.1	20.96	9.38	-0.24	0.307563	-1.36	0.000181613	-1.57	2.38e-05	ETHYLENE INSENSITIVE 3-like 3 protein
LOC122300704	1.62	7.19	0.82	-0.69	0.448647	-1.86	0.0829755	-3.11	0.000979545	ethylene receptor 2-like
LOC122279759	0.82	3.08	0.22	-1.56	0.0391778	-2.04	0.0181142	-3.86	1.82e-05	ethylene-response factor C3
LOC122300693	3.18	48.11	1.17	-1.17	0.116904	-3.97	4.73e-08	-5.56	4.47e-21	ethylene-response factor C3-like
LOC122305321	0.5	12.23	0.56	0.11	0.881092	-4.69	1.1e-12	-4.66	4.14e-11	ethylene-response factor C3-like
LOC122306897	0.64	29.93	1.63	1.15	0.101107	-4.99	1.16e-07	-4.28	1.65e-06	ethylene-response factor C3-like
LOC122277123	4.54	26.91	5.55	0.24	0.756339	-2.53	0.00755419	-2.59	0.000155271	ethylene-responsive transcription factor 1B
LOC122303093	1.1	1.67	0.43	-1	0.231492	-0.92	0.346851	-2.19	0.0162149	ethylene-responsive transcription factor ERF096-like
LOC122305319	0.03	3.27	0	-0.13	0.746121	-4.16	0.00038926	-5.88	3.8e-05	ethylene-responsive transcription factor ERF098-like
LOC122308093	0	1.5	0.06	0.47	0.492944	-4.82	2.17e-05	-4.24	0.000201007	ethylene-responsive transcription factor ERF098-like
LOC122295444	51.33	18.87	56.53	0.16	0.527333	1.04	0.0305985	1.27	0.00371976	F-box protein GID2-like
LOC122298483	9.12	4.14	14.77	0.71	0.0147072	0.65	0.251925	1.41	0.008821	F-box protein GID2-like
LOC122305274	0.5	0.06	0.5	-0.03	0.969826	2.16	0.0129356	2.3	0.0135139	F-box/LRR-repeat protein 17-like
LOC122316604	38.69	103.66	14.19	-1.39	0.000534866	-1.55	0.0457814	-2.97	5.86e-05	gibberellin receptor GID1B-like
LOC122318968	27.87	61.79	7.81	-1.72	0.000401877	-1.48	0.00853143	-3.28	8.61e-14	gibberellin receptor GID1B-like
LOC122296390	2.24	2.87	14.66	2.74	1.21e-05	-0.77	0.40005	2.12	0.00198131	glycine-rich RNA-binding protein RZ1C-like
LOC122280707	1.85	0.05	3.89	1.06	0.00721424	4.25	1.42e-08	5.58	7.42e-15	GRAS family protein RAD1-like
LOC122294739	0.28	0.06	1.33	2.1	0.000246672	1.57	0.093684	4.03	2.06e-08	GRAS family protein TF80-like
LOC122313933	15.74	58.16	11.47	-0.41	0.288438	-2.21	0.00162758	-2.68	4.54e-05	G-type lectin S-receptor-like serine/threonine-protein kinase At5g24080
LOC122303938	0.08	0.17	0	-1.31	0.153233	-1.23	0.267414	-4.56	0.00194115	G-type lectin S-receptor-like serine/threonine-protein kinase LECRK1
LOC122291971	10.77	12.19	9.32	-1.1	0.0388709	-1	0.118997	-2.2	3.07e-09	G-type lectin S-receptor-like serine/threonine-protein kinase LECRK3
LOC122293902	1.96	2.89	0.71	-1.19	0.119843	-0.91	0.280599	-2.35	0.00051104	G-type lectin S-receptor-like serine/threonine-protein kinase LECRK3
LOC122294021	1.04	10.71	0.09	-2.2	0.0186435	-3.06	0.00254246	-6.56	8.15e-12	G-type lectin S-receptor-like serine/threonine-protein kinase LECRK3
LOC122294022	3.44	9.09	3.71	0.12	0.761674	-1.81	0.000114287	-1.69	3.72e-08	G-type lectin S-receptor-like serine/threonine-protein kinase LECRK3
LOC122295702	2.44	4.17	0.42	-2.27	0.000154825	-1.15	0.121668	-3.57	8.25e-07	G-type lectin S-receptor-like serine/threonine-protein kinase LECRK3
LOC122303441	2.3	3.24	1.34	-0.75	0.0212433	-0.93	0.0355241	-1.67	8.86e-05	G-type lectin S-receptor-like serine/threonine-protein kinase LECRK3
LOC122309102	1.37	4.69	1.02	-0.36	0.394684	-2.07	0.00393592	-2.49	0.000385457	G-type lectin S-receptor-like serine/threonine-protein kinase LECRK4
LOC122283793	1.4	0.33	1.23	-0.19	0.619581	1.59	0.00255677	1.47	0.00352132	G-type lectin S-receptor-like serine/threonine-protein kinase SD2-5
LOC122316615	0.54	0.21	0.8	0.54	0.245447	0.83	0.130519	1.47	4.85e-05	histidine kinase 1-like
LOC122318826	8.19	1.76	12.35	0.58	0.00412077	1.76	2.23e-06	2.4	3.26e-10	histidine kinase 1-like
LOC122309311	14.22	38.68	13.37	-0.08	0.559601	-1.85	2.91e-15	-1.9	3.7e-17	histidine kinase 3
LOC122313727	3.2	0.71	9.44	1.48	0.000186162	1.63	0.00231554	3.28	6.1e-22	histidine kinase 4-like
LOC122302826	0.25	0	0.71	0.91	0.337816	1.47	0.22011	4.09	0.00569344	histidine-containing phosphotransfer protein 1-like
LOC122303300	0.25	4.02	0	-1.86	0.0550282	-3.98	1.74e-07	-7.2	9.37e-09	histidine-containing phosphotransfer protein 4
LOC122316797	0	0.98	0	0	0	-3.64	0.00302357	-4.95	0.000931768	histidine-containing phosphotransfer protein 4-like
LOC122302512	17.73	33.19	14.71	-0.24	0.488987	-1.32	0.0169618	-1.57	0.000734546	inactive LRR receptor-like serine/threonine-protein kinase BIR2
LOC122303945	0.57	0.07	3.31	2.37	3.37e-07	2.34	0.0038505	5	2.29e-14	indole-3-acetic acid-amido synthetase GH3.10
LOC122282971	0.12	1.09	0.42	1.47	0.0545211	-3.18	2.54e-05	-1.63	0.00749891	indole-3-acetic acid-amido synthetase GH3.6
LOC122310967	12.73	40.14	12.39	-0.04	0.909106	-2.04	0.000312472	-2.07	0.00044969	jasmonoyl--L-amino acid synthetase JAR4-like
LOC122296083	0.13	0.85	0.07	-0.59	0.528669	-2.84	0.00113408	-3.86	1.14e-05	LEAF RUST 10 DISEASE-RESISTANCE LOCUS RECEPTOR-LIKE PROTEIN KINASE-like 2.1
LOC122296544	3.44	2.99	0.86	-1.9	1.66e-06	-0.18	0.697121	-2.09	6.68e-07	LEAF RUST 10 DISEASE-RESISTANCE LOCUS RECEPTOR-LIKE PROTEIN KINASE-like 2.1
LOC122297237	2.1	1.69	0.75	-1.39	0.0037851	-0.05	0.931978	-1.44	0.0153662	LEAF RUST 10 DISEASE-RESISTANCE LOCUS RECEPTOR-LIKE PROTEIN KINASE-like 2.1
LOC122302822	2.4	4.52	3.01	0.17	0.735918	-1.32	0.0376523	-1.15	0.0125311	LEAF RUST 10 DISEASE-RESISTANCE LOCUS RECEPTOR-LIKE PROTEIN KINASE-like 2.1
LOC122307990	1.18	3.07	0.81	-0.5	0.396768	-1.76	0.00123619	-2.26	0.000333978	LEAF RUST 10 DISEASE-RESISTANCE LOCUS RECEPTOR-LIKE PROTEIN KINASE-like 2.1
LOC122310630	0.53	2.71	0.06	-1.79	0.0496654	-2.39	0.0223954	-4.54	0.000387795	LEAF RUST 10 DISEASE-RESISTANCE LOCUS RECEPTOR-LIKE PROTEIN KINASE-like 2.1
LOC122280990	3.02	8	4.82	0.66	0.225731	-1.77	0.00362275	-1.11	0.00526325	LEAF RUST 10 DISEASE-RESISTANCE LOCUS RECEPTOR-LIKE PROTEIN KINASE-like 2.2
LOC122312847	0.66	0.93	0.39	-0.75	0.204544	-0.86	0.0702852	-1.64	0.00158458	LEAF RUST 10 DISEASE-RESISTANCE LOCUS RECEPTOR-LIKE PROTEIN KINASE-like 2.2
LOC122309634	2.49	2.15	11.15	2.12	5.83e-11	-0.21	0.742065	1.94	0.000893449	LEAF RUST 10 DISEASE-RESISTANCE LOCUS RECEPTOR-LIKE PROTEIN KINASE-like 2.3
LOC122302829	5.29	12.86	4.16	-0.31	0.475637	-1.67	0.00464922	-2.01	2.27e-05	LEAF RUST 10 DISEASE-RESISTANCE LOCUS RECEPTOR-LIKE PROTEIN KINASE-like 2.5
LOC122310756	1.02	0.46	4.03	1.89	1.31e-05	0.67	0.30209	2.68	3.46e-07	LEAF RUST 10 DISEASE-RESISTANCE LOCUS RECEPTOR-LIKE PROTEIN KINASE-like 2.8
LOC122311779	4.03	36.28	1.04	-1.57	0.043489	-2.92	0.00335575	-4.96	5.38e-07	leucine-rich repeat protein 1-like
LOC122297183	2.56	0.85	7.43	1.53	3.34e-12	0.98	0.246793	2.53	0.00292557	leucine-rich repeat receptor protein kinase HPCA1-like
LOC122280025	0.16	0	0.42	1.03	0.194243	3.2	0.00857059	5.25	0.000142859	leucine-rich repeat receptor-like protein kinase PXC1
LOC122282029	24.09	67.44	28.56	0.25	0.456915	-1.91	2.45e-12	-1.61	3.97e-05	leucine-rich repeat receptor-like serine/threonine/tyrosine-protein kinase SOBIR1
LOC122316985	12.55	106.93	17.51	0.49	0.19041	-3.43	3e-12	-2.97	3.13e-13	light-inducible protein CPRF2-like
LOC122291484	0.22	2.65	0.15	-0.34	0.720485	-3.11	0.00168024	-3.78	0.000898788	LOB domain-containing protein 15-like
LOC122292528	0.06	5.82	0	-0.78	0.337765	-6.34	2.42e-22	-8.57	6.14e-14	LOB domain-containing protein 15-like
LOC122291332	6.34	109.31	5.2	-0.23	0.713005	-4.25	3.05e-11	-4.52	8.14e-10	LOB domain-containing protein 1-like
LOC122301519	2.37	0.05	2.8	0.27	0.67759	3.97	3.95e-05	4.74	2.04e-06	LOB domain-containing protein 21
LOC122303616	40.21	6.21	39.55	-0.02	0.967427	2.05	0.00682269	2.2	0.00101698	LOB domain-containing protein 25
LOC122306733	14.78	7.22	19.24	0.39	0.112533	0.62	0.0621512	1.06	1.48e-05	LOB domain-containing protein 25-like
LOC122296493	0.76	1.14	0.01	-3	0.00175118	-0.86	0.373328	-5.73	2.49e-07	LOB domain-containing protein 36-like
LOC122280735	0.91	2.43	0.35	-1.09	0.169815	-1.57	0.0560529	-2.96	3.45e-05	LOB domain-containing protein 4-like
LOC122281448	9.31	15.54	8.93	-0.04	0.870999	-1.18	0.000271004	-1.19	0.000515779	L-type lectin-domain containing receptor kinase S.1-like
LOC122280155	6.07	8.53	3.51	-0.77	0.0153321	-0.93	0.0208352	-1.68	1.32e-05	L-type lectin-domain containing receptor kinase S.4-like
LOC122278147	0.24	0.23	1.07	1.92	0.00325286	-0.4	0.641631	1.69	0.0163258	L-type lectin-domain containing receptor kinase VII.1-like
LOC122278734	1.38	1.26	0.15	-2.81	5.41e-05	-0.34	0.661359	-3.36	0.000102209	L-type lectin-domain containing receptor kinase VII.1-like
LOC122279889	2.3	15.57	1.98	-0.18	0.759164	-2.92	0.000137791	-3.3	2.84e-08	L-type lectin-domain containing receptor kinase VII.1-like
LOC122279911	4.45	4.55	1.17	-1.86	2.82e-05	-0.44	0.323755	-2.35	1.04e-20	L-type lectin-domain containing receptor kinase VII.1-like
LOC122318474	9.2	122.83	1.45	-2.1	0.00721595	-3.41	0.000586133	-6.29	2.7e-13	major strawberry allergen Fra a 1.07-like
LOC122276198	5.4	9.72	4.46	-0.13	0.802961	-1.35	0.0145453	-1.5	8.37e-05	MDIS1-interacting receptor like kinase 2-like
LOC122288918	3.7	7.57	2.54	-0.29	0.59931	-1.52	0.0259883	-1.88	7.48e-05	MDIS1-interacting receptor like kinase 2-like
LOC122293411	2.63	2.15	0.86	-1.42	0.0293261	-0.16	0.828987	-1.72	7.45e-05	MDIS1-interacting receptor like kinase 2-like
LOC122317292	0.11	0.54	0	-1.59	0.0952926	-2.36	0.00346696	-5.46	6.16e-05	MDIS1-interacting receptor like kinase 2-like
LOC122279607	23.06	28.99	18.34	-0.3	0.183713	-0.78	0.0167985	-1.04	0.00217049	mitogen-activated protein kinase kinase 5-like
LOC122305074	9.35	1.76	12.88	0.47	0.0219188	1.94	9.4e-07	2.47	4.69e-12	myb family transcription factor EFM
LOC122306699	0.62	0.3	1.47	1.09	0.0646615	0.62	0.473521	1.86	0.0130132	myb family transcription factor EFM-like
LOC122280421	7.54	1.46	6.73	-0.15	0.647575	1.91	4.47e-11	1.8	2.37e-06	myb family transcription factor IPN2
LOC122303258	7.95	0.3	4.64	-0.64	0.211558	3.79	3.71e-06	3.49	6.7e-07	myb family transcription factor IPN2-like
LOC122309032	3.92	15.72	1.89	-0.9	0.185704	-2.28	0.000176221	-3.33	5.45e-09	myb family transcription factor MOF1-like
LOC122275024	0.48	0.12	0.74	0.58	0.27015	1.43	0.0638948	2.14	0.00230336	myb family transcription factor PHL5-like
LOC122279536	0.07	7.89	0.62	2.66	7.1e-05	-6.81	8.35e-39	-3.97	1.02e-25	myb family transcription factor PHL6-like
LOC122276592	22.36	6.03	18.1	-0.28	0.259947	1.42	0.0057482	1.21	0.0114935	myb family transcription factor PHL7-like
LOC122318336	7.49	0.5	10.2	0.36	0.511559	3.06	0.000129759	3.74	1.13e-09	myb-like protein K
LOC122277787	9.3	0.94	11.93	0.35	0.134187	2.64	0.000156618	3.12	8.4e-06	myb-related protein 2-like
LOC122291274	1.1	0.04	3.09	1.22	0.119198	2.92	0.010833	5.09	2.03e-06	NDR1/HIN1-like protein 12
LOC122309072	126.27	399.8	39.73	-1.53	5.14e-06	-1.94	0.00183419	-3.49	1.46e-09	pathogenesis-related protein 1-like
LOC122309141	1195.78	6440.34	59.69	-2.93	0.0011282	-2.45	0.00618452	-6.6	1e-15	pathogenesis-related protein 1-like
LOC122309453	8.69	317.68	0	-5.12	2.12e-08	-4.71	1.91e-07	-12.94	2.56e-39	pathogenesis-related protein 1-like
LOC122311033	0.17	2.73	0	-0.42	0.521217	-2.22	0.0741526	-4.95	0.00100107	pathogenesis-related protein 1-like
LOC122313802	5.7	3.32	34.8	2.3	0.000561135	0.38	0.702753	2.81	0.00526792	pathogenesis-related protein 1-like
LOC122317973	227.45	21.71	441.55	0.97	1.9e-06	2.19	0.042331	3.33	0.00463931	pathogenesis-related protein PR-1
LOC122310724	2.08	6.69	2.37	0.18	0.608985	-2.07	0.000100048	-1.9	0.000108506	phytosulfokine receptor 1
LOC122281394	3.26	6.67	3.25	-0.01	0.971763	-1.44	0.00327309	-1.45	3.31e-05	phytosulfokine receptor 2
LOC122306647	58.22	8.6	129.67	1.14	0.000909131	2.28	1.67e-07	3.55	1.4e-54	PLAT domain-containing protein 2-like
LOC122314184	1.61	1.64	9.97	2.4	9.22e-05	-0.47	0.574895	2.14	6.81e-05	PR5-like receptor kinase
LOC122308923	8.87	12.87	5.77	-0.58	0.100626	-0.98	0.0469444	-1.55	0.00037984	pre-mRNA-splicing factor cwf23
LOC122302698	15.57	21.19	12.18	-0.34	0.0555739	-0.88	0.000143054	-1.18	7.87e-07	probable carboxylesterase 11
LOC122307299	12.9	28.38	10.88	-0.23	0.261902	-1.54	0.00721782	-1.75	0.00218441	probable carboxylesterase 11
LOC122275390	0.26	0	0.96	1.66	0.0124043	3.18	0.00840484	5.54	3.89e-05	probable carboxylesterase 15
LOC122290809	68.18	134.59	88.41	0.39	0.162908	-1.42	0.000387561	-1	0.00935512	probable carboxylesterase 15
LOC122298652	13.58	6.34	16.95	0.33	0.240294	0.66	0.0137605	1.04	0.00063538	probable carboxylesterase 18
LOC122295599	6.89	2.53	8.51	0.29	0.394328	0.97	0.0564735	1.34	0.00185455	probable carboxylesterase 6
LOC122293445	0.97	0.72	0.03	-2.87	0.00182769	0.03	0.966063	-4.02	5.07e-05	probable disease resistance protein At5g66900
LOC122306296	0.52	0.58	0.08	-2.44	0.000703709	-0.54	0.391847	-3.21	0.000123849	probable disease resistance protein At5g66900
LOC122306326	7.22	6.41	0.43	-3.95	6.42e-32	-0.26	0.326547	-4.26	3.84e-53	probable disease resistance protein At5g66900
LOC122306333	0.06	0.11	0.64	2.27	0.0131386	-0.72	0.558829	2.09	0.00893235	probable disease resistance protein At5g66900
LOC122310892	11.48	15.22	9.1	-0.31	0.158393	-0.86	0.0384925	-1.15	0.00302436	probable inactive receptor kinase At1g27190
LOC122313752	18.01	5.5	22.49	0.33	0.344369	1.17	0.036254	1.58	0.00152618	probable inactive receptor kinase At1g27190
LOC122299399	14.4	2.04	24.32	0.71	0.135993	2	0.0299199	2.92	0.00106635	probable inactive receptor kinase At1g48480
LOC122308336	1.77	0.18	3.36	0.92	0.00118798	2.47	0.00198834	3.55	4.13e-06	probable inactive receptor kinase At2g26730
LOC122294465	4.3	0.49	10.02	1.11	0.00800799	2.62	0.000161576	3.94	1.16e-12	probable inactive receptor kinase At5g58300
LOC122297670	0.56	0	2.3	1.83	0.00173326	4.55	6.31e-05	7.39	1.04e-09	probable inactive receptor kinase At5g67200
LOC122316779	12.43	29.64	10.66	-0.2	0.403824	-1.68	6.33e-05	-1.86	1.01e-06	probable indole-3-acetic acid-amido synthetase GH3.6
LOC122278825	0.18	0.08	1.27	2.42	0.000473927	0.61	0.58943	3.41	0.000161486	probable leucine-rich repeat receptor-like protein kinase At1g35710
LOC122278988	4.96	10.84	0.84	-2.44	1.01e-07	-1.34	0.0451328	-3.84	2.02e-09	probable leucine-rich repeat receptor-like serine/threonine-protein kinase At3g14840
LOC122289035	42.99	87.45	36.98	-0.22	0.701924	-1.31	0.0463602	-1.57	0.000307363	probable leucine-rich repeat receptor-like serine/threonine-protein kinase At3g14840
LOC122289036	10.1	5.55	25.9	1.26	0.000155547	0.4	0.401682	1.73	1.94e-05	probable leucine-rich repeat receptor-like serine/threonine-protein kinase At3g14840
LOC122289391	0.6	0.6	0.01	-1.77	0.067321	-0.23	0.850658	-4.26	0.00210695	probable leucine-rich repeat receptor-like serine/threonine-protein kinase At3g14840
LOC122289754	44.57	63.8	9.08	-2.24	1.73e-08	-0.89	0.0687619	-3.19	2.34e-20	probable leucine-rich repeat receptor-like serine/threonine-protein kinase At3g14840
LOC122292429	0.5	7.13	0.24	-0.74	0.411994	-3.16	0.00471507	-4.9	5.25e-07	probable LRR receptor-like serine/threonine-protein kinase At1g06840
LOC122282890	6.59	6.27	1.13	-2.49	6.26e-16	-0.28	0.581285	-2.74	6.19e-09	probable LRR receptor-like serine/threonine-protein kinase At1g56130
LOC122280917	3.84	22.98	2.28	-0.72	0.0472759	-2.9	5.64e-06	-3.67	8.14e-10	probable LRR receptor-like serine/threonine-protein kinase At1g56140
LOC122281779	5.83	19.63	4.45	-0.38	0.214721	-2.09	0.00189134	-2.49	0.000128872	probable LRR receptor-like serine/threonine-protein kinase At1g74360
LOC122288935	1.17	2.64	0.51	-1.1	0.0511062	-1.54	0.0081483	-2.77	7.13e-17	probable LRR receptor-like serine/threonine-protein kinase At1g74360
LOC122296427	2.34	1.12	3.45	0.55	0.163274	0.61	0.164135	1.24	6.64e-05	probable LRR receptor-like serine/threonine-protein kinase At2g24230
LOC122303696	5.27	9.59	5.58	0.09	0.828308	-1.27	0.0159158	-1.18	0.00250747	probable LRR receptor-like serine/threonine-protein kinase At5g48740
LOC122306696	0.05	0	0.15	1.14	0.209666	2.25	0.071643	4.18	0.00498921	probable LRR receptor-like serine/threonine-protein kinase At5g48740
LOC122308090	4.87	7.93	2.78	-0.76	0.031752	-1.13	0.0117074	-1.89	1.44e-06	probable L-type lectin-domain containing receptor kinase VII.2
LOC122275059	30.27	125.97	19.14	-0.6	0.159773	-2.42	1.02e-10	-2.99	3.48e-10	probable membrane-associated kinase regulator 1
LOC122292832	2.59	2.82	0.24	-2.6	0.00177351	-0.34	0.73846	-3.44	0.000264918	probable protein phosphatase 2C 24
LOC122295091	9.91	24.62	2.33	-1.88	0.00170765	-1.31	0.161253	-3.35	0.000126394	probable protein phosphatase 2C 24
LOC122307461	5.3	11.93	5.63	0.1	0.703583	-1.59	1.63e-07	-1.46	1.18e-08	probable protein phosphatase 2C 52
LOC122278783	2.58	0.31	2.39	-0.12	0.812214	2.46	0.000846903	2.51	0.000146002	probable protein phosphatase 2C 65
LOC122295684	0.33	0.07	1.03	1.4	0.0519458	1.11	0.35355	2.96	0.00733307	probable protein phosphatase 2C 72
LOC122309637	0.93	1.56	0.09	-2.27	0.0117622	-0.77	0.478433	-3.34	0.0120931	probable protein phosphatase 2C 8
LOC122298671	0.19	10.06	0.1	-0.64	0.490285	-4.28	0.00014576	-5.98	2.98e-07	probable receptor-like protein kinase At1g11050
LOC122309099	13	27.59	11.09	-0.21	0.440945	-1.51	0.000347042	-1.71	7.94e-06	probable receptor-like protein kinase At1g11050
LOC122313277	1.77	0.92	3.47	0.95	0.000265642	0.55	0.255022	1.55	0.000413872	probable receptor-like protein kinase At1g49730
LOC122306984	0.11	1.94	0.02	-0.93	0.334004	-3.39	0.00194225	-5.77	6.43e-07	probable receptor-like protein kinase At5g20050
LOC122282696	5.16	2.48	6.95	0.43	0.106222	0.6	0.185598	1.08	0.00902917	probable transcription factor KAN2
LOC122298456	0.42	0.03	0.42	-0.01	0.988892	2.47	0.0174124	2.86	0.00583388	probable transcription factor KAN4
LOC122274229	2.3	0.11	3.63	0.57	0.324147	3.22	0.000874334	4.34	9.42e-08	probable xyloglucan endotransglucosylase/hydrolase protein 23
LOC122297682	1.67	3.14	0.62	-1.11	0.166395	-0.99	0.291551	-2.39	0.00402864	probable xyloglucan endotransglucosylase/hydrolase protein 23
LOC122292312	12.98	26.46	13.57	0.08	0.822826	-1.44	0.000333777	-1.34	5.47e-07	probably inactive leucine-rich repeat receptor-like protein kinase At5g48380
LOC122275907	0.23	0.06	0.62	1.23	0.0520855	1.28	0.223049	2.8	0.00269163	protein ABSCISIC ACID-INSENSITIVE 5-like
LOC122302234	69.68	99.72	58.08	-0.25	0.116089	-0.91	0.00279204	-1.13	4.9e-05	protein AUXIN SIGNALING F-BOX 2-like
LOC122307115	10.61	57.13	2.49	-1.69	0.0259213	-2.32	0.0129859	-4.58	9.22e-11	protein DOG1-like 3
LOC122315229	0.85	0.03	1.95	0.95	0.227238	2.91	0.00961644	4.86	2.5e-07	protein FD
LOC122318276	1.33	0.17	2.02	0.55	0.3509	1.95	0.0670529	2.84	0.00616081	protein FD-like
LOC122280742	1.47	0.24	4.09	1.41	0.00353239	1.83	0.0459874	3.53	6.83e-07	protein LIGHT-DEPENDENT SHORT HYPOCOTYLS 10-like
LOC122304179	2.82	1.47	6.12	1.05	0.0189367	0.55	0.416418	1.7	0.00237634	protein LIGHT-DEPENDENT SHORT HYPOCOTYLS 10-like
LOC122317920	4.81	1.62	6.31	0.38	0.332384	1.11	0.0615947	1.59	0.00132871	protein LIGHT-DEPENDENT SHORT HYPOCOTYLS 1-like
LOC122276950	24.79	10.42	40.58	0.72	2.4e-05	0.85	0.0104368	1.61	4.97e-07	protein LIGHT-DEPENDENT SHORT HYPOCOTYLS 4-like
LOC122277793	20.51	34.23	17.58	-0.16	0.681632	-1.09	0.0246515	-1.23	0.00811708	protein LIGHT-DEPENDENT SHORT HYPOCOTYLS 4-like
LOC122318404	2.53	0.48	2.88	0.18	0.603816	1.79	0.00363038	2.08	8.62e-05	protein NLP5-like
LOC122280988	10.08	12.83	6.98	-0.52	0.00894556	-0.79	0.0175942	-1.27	0.000165931	protein NLP7
LOC122276068	5.69	8.05	4.93	-0.17	0.569899	-0.92	0.00863024	-1.06	1.96e-05	protein NLP9
LOC122301432	31.95	31.33	15.59	-1.01	2.73e-05	-0.31	0.556189	-1.27	0.0118906	protein phosphatase 2C 37-like
LOC122289709	0.36	4.29	0.41	0.19	0.798765	-3.73	5.41e-10	-3.58	9.71e-11	protein phosphatase 2C 51-like
LOC122296097	4.66	1.13	12.79	1.44	1.36e-07	1.54	0.00693258	3.07	1.23e-09	protein phosphatase 2C 53-like
LOC122299279	27.98	9.67	30.33	0.12	0.600113	1.06	0.0039454	1.24	0.000156692	protein phosphatase 2C 53-like
LOC122304322	2.84	1.39	0.3	-2.92	6.48e-07	0.51	0.368301	-2.55	0.00015803	protein phosphatase 2C 77
LOC122319289	4.91	21.31	4.57	-0.09	0.797606	-2.51	7.42e-09	-2.61	6.82e-14	protein PHR1-LIKE 1-like
LOC122300281	8.14	1.64	11.17	0.45	0.227838	1.86	0.000175438	2.41	8.04e-12	protein PHR1-LIKE 2-like
LOC122316164	13.52	3.49	19.11	0.49	0.181471	1.47	0.0202666	2.06	0.000157727	protein PHR1-LIKE 3-like
LOC122305354	3.41	0.47	6.14	0.81	0.0518382	1.85	0.0766743	2.87	0.00870108	protein SCARECROW-like
LOC122295936	5.51	0.53	5.54	0.06	0.911836	2.31	0.0213436	2.67	0.00874562	protein SHORT-ROOT
LOC122304438	0.61	0.11	2.99	2.16	9.25e-07	1.88	0.0106668	4.25	8.64e-14	protein SHORT-ROOT-like
LOC122313671	0.12	0	0.17	0.33	0.715063	2.4	0.0540082	3.67	0.0153762	protein SHORT-ROOT-like
LOC122277813	2.77	0.58	4.25	0.62	0.0323436	1.72	0.0192753	2.44	0.000591456	protein STRUBBELIG-RECEPTOR FAMILY 8-like
LOC122280500	68.46	351.38	74.44	0.09	0.87769	-2.65	6.31e-05	-2.54	0.00119285	protein TIFY 10B-like
LOC122297736	5.05	0.68	12.84	1.3	2.55e-09	2.35	0.000361618	3.75	1.69e-09	protein TIFY 6B-like
LOC122317493	8.15	3.04	15.85	0.96	9.37e-08	1	0.000132518	2.02	3.61e-16	protein TIFY 8
LOC122308877	20.93	120.09	22.43	0.05	0.94012	-2.56	0.00486615	-2.66	0.00395502	protein TIFY 9-like
LOC122312853	5.88	52.44	6.62	0.09	0.912561	-3.1	0.000550013	-3.11	0.00215076	protein TIFY 9-like
LOC122305717	1.14	0.27	0	-3.87	3.88e-05	1.33	0.162783	-4.18	0.0051623	pseudo histidine-containing phosphotransfer protein 2-like
LOC122294514	5.07	0.66	2.86	-0.94	0.1366	2.4	0.0018206	1.64	1.8e-05	putative disease resistance RPP13-like protein 1
LOC122317459	0.1	0	0.26	0.75	0.442817	0.92	0.392692	4.66	0.00105114	putative indole-3-acetic acid-amido synthetase GH3.9
LOC122303724	29.62	3.13	33.57	0.18	0.449908	2.4	0.0061152	2.78	0.00195291	putative kinase-like protein TMKL1
LOC122315031	23.22	3.91	27.25	0.2	0.647555	1.94	0.00889428	2.3	0.000665775	putative kinase-like protein TMKL1
LOC122274690	0.19	2.1	0.02	-2.33	0.0157825	-3.58	2.84e-06	-7.07	4.44e-11	putative receptor protein kinase ZmPK1
LOC122296647	0.01	0	0.12	1.82	0.0620188	0.17	0.771244	3.67	0.0153148	putative receptor protein kinase ZmPK1
LOC122317883	5.3	5.34	0.09	-5.46	1.32e-26	-0.48	0.474182	-6.02	1.7e-15	putative receptor protein kinase ZmPK1
LOC122317993	0.33	11.61	1.4	1.73	0.0284457	-4.38	2.73e-05	-3.24	0.00036812	putative receptor protein kinase ZmPK1
LOC122318165	0.6	2.73	0.01	-4.32	1.72e-07	-2.54	2.24e-06	-7.57	1.29e-13	putative receptor protein kinase ZmPK1
LOC122278031	9.8	17.77	7.95	-0.28	0.366043	-1.29	0.00228312	-1.56	4.8e-06	putative serine/threonine-protein kinase
LOC122304350	3.77	8.46	0.9	-1.79	0.00393182	-1.43	0.117015	-3.4	6.05e-05	putative transcription factor bHLH041
LOC122316142	2.27	3.51	0.76	-1.49	0.0037834	-0.99	0.203026	-2.51	0.0011621	receptor like protein kinase S.2
LOC122316695	3.45	1.98	8.5	1.31	0.00265562	0.33	0.510427	1.72	0.000321838	receptor-like protein 56
LOC122303050	10.97	9.16	31.9	1.52	2.65e-10	-0.12	0.738383	1.45	1.97e-05	receptor-like protein kinase FERONIA
LOC122303051	3.6	1.01	0	-7.45	1.39e-23	1.35	0.00823586	-7.35	2.97e-09	receptor-like protein kinase FERONIA
LOC122303058	2.12	2.16	8.1	1.9	7.4e-08	-0.39	0.47175	1.56	0.000393065	receptor-like protein kinase FERONIA
LOC122281643	0.08	0.27	0.02	-0.64	0.473964	-1.6	0.148571	-3.29	0.0163427	receptor-like serine/threonine-protein kinase At1g78530
LOC122280991	16.25	35.46	13.95	-0.18	0.649088	-1.54	0.00131078	-1.74	1.43e-08	rust resistance kinase Lr10-like
LOC122281830	31.03	57.17	29.39	-0.05	0.88953	-1.3	0.00194533	-1.34	3.82e-06	rust resistance kinase Lr10-like
LOC122308843	41.68	32.84	105.18	1.59	2.71e-07	-0.17	0.700629	1.48	5.57e-06	rust resistance kinase Lr10-like
LOC122309636	1.78	1.33	10.41	2.29	8.97e-07	0.06	0.89707	2.49	2.81e-07	rust resistance kinase Lr10-like
LOC122310973	5.57	2.43	13.26	1.21	4.59e-06	0.61	0.403642	1.85	0.010448	rust resistance kinase Lr10-like
LOC122311460	0.62	0.18	1.47	1.1	0.0403471	0.96	0.340591	2.25	0.0111631	rust resistance kinase Lr10-like
LOC122311462	9.37	2.21	17.63	1.26	0.00752319	1.81	0.00806625	3.29	8.62e-12	rust resistance kinase Lr10-like
LOC122311463	0.9	0.56	3.52	1.79	0.000204719	0.18	0.839772	2.02	0.0119712	rust resistance kinase Lr10-like
LOC122311716	1.97	9.52	1.4	-0.47	0.244907	-2.64	3.16e-10	-3.13	7.96e-23	rust resistance kinase Lr10-like
LOC122311717	1.48	6.42	0.8	-0.8	0.1848	-2.46	5.96e-06	-3.34	4.23e-11	rust resistance kinase Lr10-like
LOC122312408	3.57	5.45	2.24	-0.65	0.0928756	-1.04	0.00104798	-1.68	7.93e-05	rust resistance kinase Lr10-like
LOC122312553	0.08	0.42	0.07	-0.01	0.991146	-2.52	0.0115253	-2.82	0.00469561	rust resistance kinase Lr10-like
LOC122316505	15.42	12.35	3.74	-1.91	1.12e-05	-0.17	0.74802	-2.11	7.52e-07	rust resistance kinase Lr10-like
LOC122279234	3.98	8.78	4.2	0.08	0.823407	-1.56	0.000150309	-1.44	0.00140461	scarecrow-like protein 13
LOC122307260	17.37	7.61	34.24	0.99	1.83e-07	0.77	0.0022603	1.81	2.52e-17	scarecrow-like protein 15
LOC122291830	29.33	14.18	38.02	0.37	0.0733541	0.65	0.0431244	1.07	3.63e-05	scarecrow-like protein 22
LOC122281385	17.13	5.61	19.21	0.16	0.452743	1.18	0.000559288	1.4	3.33e-05	scarecrow-like protein 27
LOC122282691	0.13	0	0.49	1.68	0.0072759	3.48	0.00340311	5.8	1.27e-05	scarecrow-like protein 28
LOC122292420	14.79	4.69	14.78	-0.01	0.982741	1.21	0.00037791	1.26	6.42e-05	scarecrow-like protein 3
LOC122292089	21.17	39.96	17.45	-0.26	0.39934	-1.34	0.000500287	-1.59	4.84e-11	scarecrow-like protein 33
LOC122292902	2.78	16.84	1.67	-0.69	0.150716	-2.92	1.23e-09	-3.7	1.71e-38	scarecrow-like protein 33
LOC122291559	0.2	0.24	0.04	-1.68	0.05078	-0.58	0.465693	-2.57	0.0106897	scarecrow-like protein 34
LOC122297015	2.97	0.62	4.32	0.53	0.121682	1.78	0.00234577	2.4	1.18e-05	SCARECROW-LIKE protein 7-like
LOC122281869	27.05	11.6	42.17	0.65	0.00893962	0.8	0.0365818	1.5	7.2e-07	scarecrow-like transcription factor PAT1
LOC122311530	1.55	0.28	2.29	0.5	0.388339	1.85	0.0153083	2.59	1.26e-07	serine/threonine-protein kinase BRI1-like 2
LOC122314260	1.24	0.2	3.15	1.32	7.16e-07	2.11	2.4e-05	3.53	1.39e-16	serine/threonine-protein kinase BRI1-like 2
LOC122294668	10.27	2.68	14.69	0.52	0.0782867	1.42	0.0232221	2.03	0.000504538	serine/threonine-protein kinase BSK5-like
LOC122274971	8.18	26.49	6.16	-0.4	0.17097	-2.03	0.00230301	-2.44	0.000193543	serine/threonine-protein kinase BSK6-like
LOC122315971	1.8	0.34	3.33	0.85	0.01644	1.8	0.00664945	2.76	9.98e-06	serine/threonine-protein kinase CTR1-like
LOC122315675	26.6	5.94	39.32	0.55	0.0149113	1.65	0.00678987	2.29	0.000137413	serine/threonine-protein kinase SAPK2
LOC122303654	7.48	0.57	6.33	-0.22	0.647328	2.58	0.00857802	2.65	0.0111926	serine/threonine-protein kinase SAPK2-like
LOC122305228	13.87	1.67	19.7	0.51	0.181449	2.27	0.0051163	2.96	0.00011098	serine/threonine-protein kinase SRK2A
LOC122314128	8.51	13.84	7.25	-0.22	0.399847	-1.06	0.00374793	-1.26	0.000511822	serine/threonine-protein kinase SRK2A-like
LOC122302570	23.24	9.33	24.96	0.13	0.579635	0.89	7.44e-05	1.07	2.18e-05	serine/threonine-protein kinase STY13
LOC122308415	3.5	0.69	7.7	1.14	5.65e-07	1.82	0.000140831	3.04	1.74e-12	serine/threonine-protein kinase STY13-like
LOC122313646	4.08	13.34	7.68	0.91	0.00125132	-2.13	1.1e-10	-1.2	5.99e-08	serine/threonine-protein kinase STY46-like
LOC122315788	0.5	5.4	0.07	-1.63	0.0927618	-3.14	0.00172932	-6.03	2.2e-09	serine/threonine-protein kinase ZRK1-like
LOC122304018	14.6	2.83	16.81	0.22	0.419306	1.82	0.00281422	2.14	0.000365541	squamosa promoter-binding protein 1-like
LOC122280544	0.4	0.01	0.77	0.84	0.185501	3.31	0.00268932	4.88	6.22e-06	squamosa promoter-binding-like protein 13A
LOC122290432	12.61	3.45	12.13	-0.07	0.829294	1.41	0.000280679	1.4	1.69e-07	squamosa promoter-binding-like protein 13A
LOC122318364	21.29	31.28	19.35	-0.13	0.559764	-0.98	7.49e-05	-1.08	4.36e-11	squamosa promoter-binding-like protein 14
LOC122280696	0.14	0	1	2.14	0.0133693	1.48	0.218516	5.1	0.000264989	squamosa promoter-binding-like protein 3
LOC122309538	34.54	11.49	31.72	-0.11	0.642307	1.13	0.00203456	1.08	0.000292725	squamosa promoter-binding-like protein 3
LOC122311754	3.84	0.84	4.64	0.27	0.44685	1.62	0.0191576	2	0.00187122	squamosa promoter-binding-like protein 6
LOC122313212	4.75	0.72	6.02	0.31	0.420002	2	0.0152729	2.48	0.00194111	squamosa promoter-binding-like protein 6
LOC122293010	2.18	0.27	2.9	0.39	0.417176	2.04	0.0454123	2.7	0.00938715	squamosa promoter-binding-like protein 8
LOC122293443	0.09	0	0.43	1.39	0.143294	1.39	0.242713	4.39	0.0027984	squamosa promoter-binding-like protein 8
LOC122307647	2.91	0.3	3.93	0.33	0.470065	2.65	0.000332032	3.21	1.22e-07	teosinte glume architecture 1-like
LOC122300696	28.48	35.42	21.77	-0.37	0.220872	-0.75	0.00726742	-1.08	0.00151661	transcription factor bHLH104-like
LOC122314813	4.46	0.59	7.03	0.65	0.133161	2.27	0.000774125	3.07	1.67e-06	transcription factor bHLH110
LOC122314851	11.58	22.34	13.97	0.29	0.280856	-1.36	2.56e-06	-1.04	5.34e-08	transcription factor bHLH128-like
LOC122277649	5.92	9.47	3.2	-0.83	0.039849	-1.09	0.0293148	-1.94	3.93e-07	transcription factor bHLH130-like
LOC122292387	19.56	34.08	13.92	-0.47	0.0285482	-1.21	6.19e-07	-1.65	1.06e-18	transcription factor bHLH130-like
LOC122281756	0.52	0.08	1.01	0.9	0.100801	1.53	0.180911	2.74	0.0170136	transcription factor bHLH137-like
LOC122300587	69.14	31.28	85.22	0.32	0.122545	0.66	0.0145301	1.03	0.000292265	transcription factor bHLH153-like
LOC122308530	13.85	2.66	20.92	0.59	0.0179079	1.96	8.82e-08	2.62	1.11e-13	transcription factor bHLH155
LOC122315321	0.16	0.08	0.79	1.85	0.0138699	0.45	0.689167	2.64	0.00513661	transcription factor bHLH18-like
LOC122318300	0.17	0	0.17	0.03	0.972017	2.9	0.0182183	3.61	0.0179867	transcription factor bHLH25-like
LOC122311062	7.91	2.42	13.91	0.82	0.00122946	1.27	1.91e-06	2.14	2.92e-15	transcription factor bHLH63-like
LOC122304871	29.29	8.85	39.55	0.44	0.00181723	1.31	8.19e-12	1.8	4.57e-21	transcription factor bHLH68-like
LOC122281677	0.03	0.3	0.04	0.17	0.861586	-3.06	0.00051813	-3	0.000819072	transcription factor bHLH87-like
LOC122314921	84.05	9.44	106.39	0.32	0.508448	2.48	0.000583571	3.01	1.01e-07	transcription factor bHLH93-like
LOC122315231	15.19	0.8	16.79	0.17	0.715844	2.69	0.0159696	3.29	0.00720998	transcription factor bHLH93-like
LOC122318164	126.68	15.21	122.69	-0.03	0.916515	2.18	0.0180428	2.37	0.0133068	transcription factor bHLH93-like
LOC122296388	43.64	14.35	39.23	-0.15	0.511795	1.18	0.00148514	1.08	0.00320053	transcription factor BIM1
LOC122309431	13.78	18.21	10.89	-0.33	0.202874	-0.82	0.00332089	-1.12	6.89e-07	transcription factor BIM2-like
LOC122314001	12.75	2.32	10.9	-0.2	0.568225	1.82	0.0121759	1.75	0.0113958	transcription factor BPE-like
LOC122289968	6.79	36.63	0.74	-2.78	2.43e-05	-2.57	0.000421186	-5.78	3.23e-23	transcription factor EGL1
LOC122309938	17.98	8.14	24.09	0.4	0.0776105	0.68	0.00172535	1.13	9.33e-05	transcription factor EGL1-like
LOC122295534	5.61	2.29	9.26	0.72	0.0580413	0.79	0.115361	1.6	5.2e-06	transcription factor HHO3-like
LOC122306193	1.78	0.36	3.61	0.94	0.0835442	1.66	0.0333496	2.81	1.16e-05	transcription factor HHO5-like
LOC122314356	12.01	2.39	27.43	1.05	0.0731726	1.77	0.0320353	3.08	2.87e-06	transcription factor HHO6-like
LOC122307400	7.03	3.11	10.83	0.63	0.00486522	0.74	0.0577686	1.42	3.25e-05	transcription factor ICE1-like
LOC122277301	0.32	0	2.29	2.19	0.0064431	2.34	0.0610006	5.82	1.17e-05	transcription factor LAX PANICLE 1-like
LOC122278876	1.26	2.43	0.22	-2.25	0.000106869	-1.37	0.00888154	-3.73	5.27e-09	transcription factor LHW-like
LOC122289362	1.27	19.49	0.57	-0.94	0.228706	-3.96	1.81e-07	-5.28	1.04e-14	transcription factor MYC1-like
LOC122275520	1.29	2.62	1.08	-0.12	0.89438	-1.05	0.351456	-1.58	0.0106462	transcription factor ORG2-like
LOC122292823	0.25	0.72	0.2	-0.23	0.797877	-1.59	0.105528	-2.09	0.0112125	transcription factor PCL1-like
LOC122294484	2.62	6.7	2.54	-0.02	0.958595	-1.7	1.34e-05	-1.69	1.8e-05	transcription factor PCL1-like
LOC122296343	1.36	0.22	2.34	0.72	0.172929	2.03	0.00572954	2.94	6.68e-07	transcription factor PHYTOCHROME INTERACTING FACTOR-LIKE 13-like
LOC122307409	2.32	7.43	1.72	-0.41	0.254396	-2.06	0.000390675	-2.49	1.2e-05	transcription factor PIF1-like
LOC122280609	0.5	0.27	3.54	2.65	1.73e-08	0.42	0.54768	3.27	2.36e-12	transcription factor PIF7
LOC122305448	3.7	2.35	6.59	0.81	0.0297908	0.25	0.578817	1.12	0.0116835	transcription factor SPATULA
LOC122303564	11.06	21.39	8.18	-0.39	0.226437	-1.34	0.00199261	-1.72	7.67e-06	transcription factor TGA1
LOC122313153	11.92	18.5	9.23	-0.39	0.221379	-1.01	0.00231301	-1.37	0.000479492	transcription factor TGA7-like
LOC122292264	16.05	22.93	11.35	-0.44	0.363978	-0.94	0.131433	-1.4	0.0118549	transcription factor UNE10
LOC122294522	0.28	0	0.48	0.56	0.528913	3.62	0.00224815	4.55	0.00213793	transcription factor UNE10-like
LOC122318223	0.96	0.05	0.68	-0.46	0.482034	3.19	0.000706463	3.02	0.00313833	transcription factor UNE12-like
LOC122299698	10.23	3.61	13.61	0.41	0.106143	1.02	0.084677	1.49	0.00773187	transcription repressor KAN1-like
LOC122302936	2.6	1.34	3.77	0.52	0.0559038	0.51	0.209372	1.08	0.00796452	transcription repressor KAN1-like
LOC122295129	0.68	0.29	1.12	0.63	0.273429	0.79	0.267289	1.55	0.00376104	two-component response regulator ARR10-like
LOC122299254	0.55	0.07	0.35	-0.51	0.501409	2.09	0.0289084	1.84	0.0183344	two-component response regulator ARR12-like
LOC122317282	0.17	0.13	0.95	2.21	0.000256267	-0.06	0.935365	2.34	0.000384562	two-component response regulator ARR12-like
LOC122282972	11.11	1.4	12.74	0.2	0.643056	2.34	0.000546777	2.7	3.25e-06	two-component response regulator ARR15
LOC122315721	7.92	3.79	12.46	0.67	0.076562	0.65	0.129515	1.38	0.000447906	two-component response regulator ARR1-like
LOC122279723	3.57	1.28	14.54	1.97	9.94e-11	1.04	0.00720692	3.09	1.95e-21	two-component response regulator ARR8-like
LOC122278735	1.04	1.97	0.37	-1.2	0.112326	-1.1	0.190571	-2.46	0.00468783	two-component response regulator ORR24-like
LOC122295788	1.28	0.18	2.21	0.75	0.143145	2.04	0.0185998	3.01	0.000275789	two-component response regulator ORR9-like
LOC122279595	5.22	4.87	3.04	-0.75	0.000436192	-0.36	0.208232	-1.08	0.000302206	tyrosine-sulfated glycopeptide receptor 1-like
LOC122274222	0.12	0.11	1.25	2.35	0.00935451	-0.2	0.873781	2.84	0.00165562	uncharacterized LOC122274222
LOC122274744	0.04	0	0.2	1.3	0.177485	0.59	0.533003	4.44	0.00205101	uncharacterized LOC122274744
LOC122275435	0.43	0.69	0.16	-1.1	0.192354	-1	0.194587	-2.34	0.00576431	uncharacterized LOC122275435
LOC122275463	0.16	0.03	1.57	2.66	0.000503094	1.2	0.305181	4.8	3.24e-09	uncharacterized LOC122275463
LOC122275516	0.03	0	0.35	2.63	0.00162873	1.21	0.301665	5.22	0.000146817	uncharacterized LOC122275516
LOC122278323	0.13	0	1.01	2.66	2.98e-06	3.46	0.00355571	6.7	1.18e-07	uncharacterized LOC122278323
LOC122278750	0.11	0.02	1.24	3.02	1.68e-06	1.61	0.163451	5.13	3.5e-07	uncharacterized LOC122278750
LOC122282988	4.64	11.87	2.93	-0.65	0.0739721	-1.77	7.55e-09	-2.4	4.22e-12	uncharacterized LOC122282988
LOC122288902	17.2	5.11	40.76	1.14	0.000835678	1.23	0.00333125	2.47	5.4e-29	uncharacterized LOC122288902
LOC122289257	0	0	0.63	3.34	0.000444872	0	0	4.65	0.00102534	uncharacterized LOC122289257
LOC122290105	21.73	6.17	40.58	0.7	0.0060773	1.36	6.49e-05	2.12	9.2e-24	uncharacterized LOC122290105
LOC122290524	0.17	0.02	0.39	1.09	0.0940441	2.14	0.0414382	3.62	0.000377453	uncharacterized LOC122290524
LOC122291289	75.42	13.26	61.54	-0.28	0.268951	1.99	6.01e-05	1.79	7.4e-05	uncharacterized LOC122291289
LOC122293174	1.16	1.93	0	-3.75	9.4e-05	-0.81	0.488265	-6.54	3.5e-06	uncharacterized LOC122293174
LOC122293191	10.25	5.75	0	-8.31	9.49e-31	0.3	0.754742	-8.12	5.51e-10	uncharacterized LOC122293191
LOC122293225	2.97	1.63	30.82	3.2	4.91e-14	0.3	0.708466	3.57	4.6e-07	uncharacterized LOC122293225
LOC122293343	1.62	0.95	0	-5	2.77e-08	0.37	0.703759	-6.31	3.06e-06	uncharacterized LOC122293343
LOC122293498	0.11	0.2	5.73	5.38	1.12e-25	-1.05	0.28385	4.49	3.04e-19	uncharacterized LOC122293498
LOC122293884	2.64	0.63	7.09	1.33	0.0176494	1.26	0.214021	2.78	0.00408273	uncharacterized LOC122293884
LOC122293994	0	0	0.25	2.97	0.00213247	0	0	4.33	0.0029575	uncharacterized LOC122293994
LOC122294092	4.3	3.05	0.46	-2.89	3.03e-07	0.07	0.924187	-2.82	0.000980825	uncharacterized LOC122294092
LOC122294116	0.93	1.68	33.11	4.51	9.65e-12	-1.05	0.328441	3.49	0.000225688	uncharacterized LOC122294116
LOC122294272	204.02	48.88	5.62	-5.01	4.08e-47	1.43	0.0760394	-3.27	4.8e-05	uncharacterized LOC122294272
LOC122294506	7.34	16.5	1.82	-1.95	2.69e-08	-1.59	0.000125318	-3.54	3.99e-15	uncharacterized LOC122294506
LOC122294580	2.04	0.34	2.19	0.15	0.701333	1.94	0.0249322	2.28	0.0064826	uncharacterized LOC122294580
LOC122294968	2.7	0.29	4.06	0.57	0.250059	2.15	0.0341124	3	0.00307831	uncharacterized LOC122294968
LOC122294995	9.26	5.5	0.02	-4.06	7.48e-06	0.1	0.927223	-4.83	0.000197734	uncharacterized LOC122294995
LOC122295170	0.01	0	1.62	5.33	6.1e-12	0.17	0.771244	6.87	3.53e-08	uncharacterized LOC122295170
LOC122295207	235.3	46.91	263.72	0.17	0.589904	1.79	0.00706746	2.07	0.000849921	uncharacterized LOC122295207
LOC122297489	0.5	0.04	2.66	2.31	6.9e-08	2.7	0.000669891	5.24	5.93e-14	uncharacterized LOC122297489
LOC122297693	4.25	1.41	4.11	-0.05	0.864735	1.14	0.00696449	1.16	0.000771489	uncharacterized LOC122297693
LOC122298405	6.1	0.79	4.37	-0.47	0.262527	2.35	0.00139165	2.04	0.00453072	uncharacterized LOC122298405
LOC122298462	0.44	0.04	3.5	2.38	0.002095	1.55	0.213076	5.64	9.38e-13	uncharacterized LOC122298462
LOC122298523	0.05	0	0.14	0.65	0.508232	0.58	0.536231	3.56	0.0189034	uncharacterized LOC122298523
LOC122299936	0.85	0.78	0	-5.65	1.09e-11	-0.29	0.568216	-7.31	2.62e-09	uncharacterized LOC122299936
LOC122305974	0.14	0.04	1.08	2.7	7.98e-07	0.94	0.426447	3.96	4.2e-05	uncharacterized LOC122305974
LOC122308388	7.06	5.69	3.48	-1.02	0.00283829	-0.11	0.708206	-1.11	0.00451672	uncharacterized LOC122308388
LOC122309147	1.58	0.83	0.02	-4.5	1.2e-07	0.52	0.608803	-4.68	0.000151518	uncharacterized LOC122309147
LOC122313660	1.46	0.31	1.3	-0.12	0.821298	1.65	0.0140753	1.62	0.0118555	uncharacterized LOC122313660
LOC122314877	0.39	0.01	1.74	1.89	0.0106673	2.95	0.0088488	5.97	8.7e-11	uncharacterized LOC122314877
LOC122315019	0.05	0	0.87	3.37	7.75e-06	1.39	0.243733	6.36	6.37e-07	uncharacterized LOC122315019
LOC122315052	0.21	0	0.43	0.95	0.154404	3.59	0.00251366	5.46	4.92e-05	uncharacterized LOC122315052
LOC122318187	0.04	0.02	0.78	3.49	1.95e-06	0.18	0.884934	4.06	7.65e-05	uncharacterized LOC122318187

## Sheet: Table S8
Table S8. List of qRT-PCR primer sequences used.
Gene ID	Forward primer	Reverse primer	Fragment size (bp)	Gene annotation
LOC122308338	CCCTTGCTAATGATTTAC	AGTTGTTTGTTTGGTATT	182	protein TIFY 10A-like
LOC122280500	TATGTCTCCTGAATCAAC	TATCCTTCCTCTTCTCAA	149	protein TIFY 10B-like
LOC122297736	AACCTCTAAGAATTGTAG	AGCAGTAATATCATCATAA	158	protein TIFY 6B-like
LOC122275243	ATACTACTGGTGCTGTTG	GAAGCATCCGTGAGAATA	117	probable WRKY transcription factor 14
LOC122305174	AAGCCAAGAGATAGAGAA	GTATTGATTATTGAGGTTGTG	109	probable WRKY transcription factor 7
LOC122292384	TTGAGAGGTCCATAGATG	TGAAGATGATGACGAAGA	101	WRKY transcription factor WRKY24-like
LOC122299130	GAGAAGGAGAATGGTATA	GCAACAGTATTGAAGATA	162	disease resistance protein RUN1-like
LOC122309072	ATTATACCATTATCCATCTC	TTGATTAGCATAGTTCTG	152	pathogenesis-related protein 1-like
LOC122318408	TCATTATTACATCCAGAA	CTTATCTACAATCTCCTT	111	disease resistance RPP13-like protein 4
18S ribosomal RNA (AF174619.1)	ACATCTTACCACGATACATAAC	AACTTGCGTTCAAAGACTC	134	reference gene
